# Supplementary material for: Crystal structure of 2-amino-N-(2-fluoro­phen­yl)-4,5,6,7-tetra­hydro-1-benzo­thio­phene-3-carboxamide
Source: Acta Crystallogr E Crystallogr Commun. 2015 Oct 3;71(Pt 11):o807–8. doi: 10.1107/S2056989015018022 (PMC4645083; doi:10.1107/S2056989015018022)
Supplement: Supplementary file 1 [file e-71-0o807-sup1.cif]

##############################################################################
#                                                                            #
# This CIF contains the data in a paper accepted for publication in          #
# Acta Crystallographica Section E. It conforms to the requirements of       #
# Notes for Authors for Acta Crystallographica Section E, and has been       #
# peer reviewed under the auspices of the IUCr Commission on Journals.       #
#                                                                            #
# Full details of the Crystallographic Information File format               #
# are given in the paper "The Crystallographic Information File (CIF):       #
# a New Standard Archive File for Crystallography" by S. R. Hall, F. H.      #
# Allen and I. D. Brown [Acta Cryst. (1991), A47, 655-685].                  #
#                                                                            #
# The current version of the core CIF dictionary is obtainable from          #
# ftp://ftp.iucr.org/pub/cif_core.dic.                                       #
#                                                                            #
# Software is freely available for graphical display of the structure(s)     #
# in this CIF. For information consult the CIF software page                 #
# http://www.iucr.org/resources/cif/software.                                #
#                                                                            #
# This file may be used for bona fide research purposes within the           #
# scientific community so long as proper attribution is given to the journal # 
# article from which it was obtained.                                        #
#                                                                            #
##############################################################################
data_global
_audit_creation_method     'PLATON <TABLE ACC> option'
_journal_date_recd_electronic     2015-08-24
_journal_date_accepted     2015-09-26
_journal_name_full     'Acta Crystallographica, Section E'
_journal_year     2015
_journal_volume     71
_journal_issue     11
_journal_page_first     o807
_journal_page_last     o808
_journal_paper_category     HO
_journal_paper_doi     10.1107/S2056989015018022
_journal_coeditor_code     HB7493
_publ_contact_author_name     'Dr. Chandra'
_publ_contact_author_address
;
Department of Studies in Physics,
University of Mysore,
Mysore 570 006,
Karnataka State,
India
;
_publ_contact_author_email     mychandru.10@gmail.com
_publ_contact_author_fax     ?
_publ_contact_author_phone        .91E-306
_publ_section_title
;\
Crystal structure of
2-amino-<i>N</i>-(2-fluorophenyl)-4,5,6,7-tetrahydro-1-benzothiophene-3-\
carboxamide
;
loop_
    _publ_author_name
    _publ_author_address
    'Chandra Kumar, K.'
;
Department of Engineering Physics
HKBK College of Engineering
Bengaluru 560 045
India
;
    'Umesh, V.'
;
Department of Physics
JSS College for Women (Autonomous)
Saraswathipuram
Mysuru 570 009
India
;
    'Madhura, T. K.'
;
Department of Physics
Atria Institute of Technology
Bengaluru 560 024
India
;
    'Rajesh, B. M.'
;
Department of Engineering Physics
HKBK College of Engineering
Bengaluru 560 045
India
;
    'Chandra'
;
Department of Studies in Physics
Manasagangotri
University of Mysore
Mysore 570 006
India
;
_publ_section_synopsis     .
data_I
_database_code_depnum_ccdc_archive 'CCDC 1045467'
_chemical_name_systematic
;\
2-Amino-<i>N</i>-(2-fluorophenyl)-\
4,5,6,7-tetrahydro-1-benzothiophene-3-carboxamide
;
_chemical_name_common     ?
_chemical_formula_moiety     'C15 H15 F N2 O S'
_chemical_formula_sum     'C15 H15 F N2 O S'
_chemical_formula_structural     ?
_chemical_formula_iupac     'C15 H15 F N2 O S'
_chemical_formula_weight     290.36
_chemical_melting_point     ?
_symmetry_cell_setting     monoclinic
_symmetry_space_group_name_H-M     'C c'
_symmetry_space_group_name_Hall     'C -2yc'
loop_
    _symmetry_equiv_pos_site_id
    _symmetry_equiv_pos_as_xyz
    1 x,y,z
    2 x,-y,1/2+z
    3 1/2+x,1/2+y,z
    4 1/2+x,1/2-y,1/2+z
_cell_length_a     11.213(13)
_cell_length_b     14.231(17)
_cell_length_c     9.582(15)
_cell_angle_alpha     90
_cell_angle_beta     116.76(3)
_cell_angle_gamma     90
_cell_volume     1365(3)
_cell_formula_units_Z     4
_cell_measurement_reflns_used     2577
_cell_measurement_theta_min     2.49
_cell_measurement_theta_max     26.42
_cell_measurement_temperature     293
_cell_special_details
;
;
_exptl_crystal_description     'bolck'
_exptl_crystal_colour     'yellow'
_exptl_crystal_size_max     0.30
_exptl_crystal_size_mid     0.25
_exptl_crystal_size_min     0.20
_exptl_crystal_size_rad     ?
_exptl_crystal_density_diffrn     1.413
_exptl_crystal_density_meas     ?
_exptl_crystal_density_method     'Not Measured'
_exptl_crystal_F_000     608
_exptl_absorpt_coefficient_mu     0.245
_exptl_absorpt_correction_type     none
_exptl_absorpt_process_details     ?
_exptl_absorpt_correction_T_min     ?
_exptl_absorpt_correction_T_max     ?
_exptl_special_details
;
;
_diffrn_ambient_temperature     293
_diffrn_radiation_type     'MoK\a'
_diffrn_radiation_wavelength     0.71073
_diffrn_radiation_source     ?
_diffrn_radiation_monochromator     ?
_diffrn_measurement_device_type     'Bruker APEXII CCD area-detector'
_diffrn_measurement_method     '\w and \f scans'
_diffrn_detector_area_resol_mean     ?
_diffrn_reflns_number     5264
_diffrn_reflns_av_R_equivalents     0.0286
_diffrn_reflns_av_sigmaI/netI     0.0338
_diffrn_reflns_theta_min     2.49
_diffrn_reflns_theta_max     26.42
_diffrn_reflns_theta_full     26.42
_diffrn_measured_fraction_theta_max     0.994
_diffrn_measured_fraction_theta_full     0.994
_diffrn_reflns_limit_h_min     -13
_diffrn_reflns_limit_h_max     14
_diffrn_reflns_limit_k_min     -17
_diffrn_reflns_limit_k_max     17
_diffrn_reflns_limit_l_min     -11
_diffrn_reflns_limit_l_max     11
_diffrn_reflns_reduction_process
;
;
_refine_special_details
;
Refinement on <i>F</i>^2^ for ALL reflections except those flagged by the user
for potential systematic errors. Weighted <i>R</i>-factors <i>wR</i> and all
goodnesses of fit <i>S</i> are based on <i>F</i>^2^, conventional
<i>R</i>-factors <i>R</i> are based on <i>F</i>, with <i>F</i> set to zero for
negative <i>F</i>^2^. The observed criterion of <i>F</i>^2^ > \s(<i>F</i>^2^)
is used only for calculating -<i>R</i>-factor-obs <i>etc</i>. and is not
relevant to the choice of reflections for refinement. <i>R</i>-factors based
on <i>F</i>^2^ are statistically about twice as large as those based on
<i>F</i>, and <i>R</i>-factors based on ALL data will be even larger.
;
_reflns_number_total     2577
_reflns_number_gt     2363
_reflns_threshold_expression     I>2\s(I)
_refine_ls_structure_factor_coef     Fsqd
_refine_ls_matrix_type     full
_refine_ls_R_factor_all     0.0426
_refine_ls_R_factor_gt     0.0379
_refine_ls_wR_factor_gt     0.0795
_refine_ls_wR_factor_ref     0.0806
_refine_ls_goodness_of_fit_ref     1.836
_refine_ls_restrained_S_all     1.835
_refine_ls_number_reflns     2577
_refine_ls_number_parameters     182
_refine_ls_number_restraints     2
_refine_ls_number_constraints     ?
_refine_ls_hydrogen_treatment     constr
_refine_ls_weighting_scheme     calc
_refine_ls_weighting_details
                 'calc w=1/[\s^2^(Fo^2^)+(0.0100P)^2^] where P=(Fo^2^+2Fc^2^)/3'
_atom_sites_solution_hydrogens     geom
_atom_sites_solution_primary     direct
_atom_sites_solution_secondary     difmap
_refine_ls_shift/su_max     0.000
_refine_ls_shift/su_mean     0.000
_refine_diff_density_max     0.198
_refine_diff_density_min     -0.285
_refine_ls_extinction_method     'none'
_refine_ls_abs_structure_details
;
Flack (1983), <b>??? Friedel pairs</b>
;
_refine_ls_abs_structure_Flack     0.06(7)
loop_
    _atom_type_symbol
    _atom_type_description
    _atom_type_scat_dispersion_real
    _atom_type_scat_dispersion_imag
    _atom_type_scat_source
    S S 0.1246 0.1234 'International Tables Vol C Tables 4.2.6.8 and 6.1.1.4'
    O O 0.0106 0.0060 'International Tables Vol C Tables 4.2.6.8 and 6.1.1.4'
    N N 0.0061 0.0033 'International Tables Vol C Tables 4.2.6.8 and 6.1.1.4'
    F F 0.0171 0.0103 'International Tables Vol C Tables 4.2.6.8 and 6.1.1.4'
    H H 0.0000 0.0000 'International Tables Vol C Tables 4.2.6.8 and 6.1.1.4'
    C C 0.0033 0.0016 'International Tables Vol C Tables 4.2.6.8 and 6.1.1.4'
_computing_data_collection
;
APEX2 (Bruker, 2009)
;
_computing_cell_refinement
;
SAINT (Bruker, 2009)
;
_computing_data_reduction
;
SAINT (Bruker, 2009)
;
_computing_structure_solution
;
SHELXS97 (Sheldrick, 2008)
;
_computing_structure_refinement
;
SHELXL97 (Sheldrick, 2008)
;
_computing_molecular_graphics
;
PLATON (Spek, 2009)
;
_computing_publication_material
;
SHELXL97 (Sheldrick, 2008)
;
loop_
    _atom_site_type_symbol
    _atom_site_label
    _atom_site_fract_x
    _atom_site_fract_y
    _atom_site_fract_z
    _atom_site_U_iso_or_equiv
    _atom_site_thermal_displace_type
    _atom_site_calc_flag
    _atom_site_refinement_flags
    _atom_site_occupancy
    S S14 0.42139(7) 0.13494(4) 1.08277(7) 0.0586(3) Uani . . 1.000
    F F7 0.17969(19) 0.42740(10) 0.4264(2) 0.0746(6) Uani . . 1.000
    O O10 0.2917(2) 0.10081(11) 0.56571(19) 0.0568(7) Uani . . 1.000
    N N8 0.2299(2) 0.25423(14) 0.5376(2) 0.0503(7) Uani . . 1.000
    N N16 0.3503(2) 0.01559(15) 0.8447(3) 0.0674(9) Uani . . 1.000
    C C1 0.1812(2) 0.26650(18) 0.3762(3) 0.0466(9) Uani . . 1.000
    C C2 0.1530(3) 0.1953(2) 0.2671(3) 0.0588(10) Uani . . 1.000
    C C3 0.1087(4) 0.2175(3) 0.1106(3) 0.0727(11) Uani . . 1.000
    C C4 0.0865(3) 0.3097(3) 0.0601(4) 0.0735(13) Uani . . 1.000
    C C5 0.1109(3) 0.3807(2) 0.1661(3) 0.0643(11) Uani . . 1.000
    C C6 0.1566(3) 0.35800(18) 0.3201(3) 0.0519(9) Uani . . 1.000
    C C9 0.2880(3) 0.17625(17) 0.6279(3) 0.0444(9) Uani . . 1.000
    C C11 0.3397(2) 0.18699(17) 0.7955(3) 0.0423(8) Uani . . 1.000
    C C12 0.3705(3) 0.27223(17) 0.8901(3) 0.0422(8) Uani . . 1.000
    C C13 0.4142(3) 0.25543(17) 1.0436(3) 0.0478(8) Uani . . 1.000
    C C15 0.3637(3) 0.10698(17) 0.8869(3) 0.0483(9) Uani . . 1.000
    C C17 0.3638(3) 0.37266(16) 0.8342(3) 0.0497(9) Uani . . 1.000
    C C18 0.4470(3) 0.43925(17) 0.9684(3) 0.0575(10) Uani . . 1.000
    C C19 0.4211(4) 0.42420(18) 1.1078(3) 0.0665(11) Uani . . 1.000
    C C20 0.4583(3) 0.32519(19) 1.1743(3) 0.0583(10) Uani . . 1.000
    H H2A 0.16370 0.13280 0.29880 0.0710 Uiso calc R 1.000
    H H3A 0.09370 0.16960 0.03860 0.0870 Uiso calc R 1.000
    H H4A 0.05520 0.32350 -0.04550 0.0880 Uiso calc R 1.000
    H H5A 0.09670 0.44300 0.13370 0.0770 Uiso calc R 1.000
    H H9A 0.22220 0.30220 0.58740 0.0600 Uiso . R 1.000
    H H15C 0.32330 0.00050 0.74820 0.0810 Uiso . R 1.000
    H H15D 0.36900 -0.02760 0.91420 0.0810 Uiso . R 1.000
    H H18A 0.55430 0.32090 1.23760 0.0700 Uiso calc R 1.000
    H H18B 0.41570 0.31140 1.24040 0.0700 Uiso calc R 1.000
    H H20A 0.32720 0.43510 1.07740 0.0800 Uiso calc R 1.000
    H H20B 0.47240 0.46950 1.18820 0.0800 Uiso calc R 1.000
    H H21A 0.54110 0.42920 0.99880 0.0690 Uiso calc R 1.000
    H H21B 0.42570 0.50370 0.93290 0.0690 Uiso calc R 1.000
    H H22A 0.27150 0.39340 0.78560 0.0600 Uiso calc R 1.000
    H H22B 0.39610 0.37500 0.75590 0.0600 Uiso calc R 1.000
loop_
    _atom_site_aniso_label
    _atom_site_aniso_U_11
    _atom_site_aniso_U_22
    _atom_site_aniso_U_33
    _atom_site_aniso_U_12
    _atom_site_aniso_U_13
    _atom_site_aniso_U_23
    S14 0.0914(6) 0.0458(4) 0.0421(4) 0.0089(4) 0.0332(4) 0.0085(3)
    F7 0.1052(14) 0.0470(9) 0.0552(10) -0.0004(8) 0.0217(9) -0.0020(7)
    O10 0.0853(14) 0.0416(10) 0.0432(10) 0.0028(9) 0.0286(10) -0.0026(8)
    N8 0.0726(15) 0.0413(11) 0.0362(11) 0.0066(10) 0.0239(11) -0.0015(8)
    N16 0.116(2) 0.0397(13) 0.0496(13) 0.0007(12) 0.0400(13) 0.0038(10)
    C1 0.0467(15) 0.0481(16) 0.0397(15) 0.0014(11) 0.0147(13) 0.0030(11)
    C2 0.073(2) 0.0556(17) 0.0419(15) 0.0064(14) 0.0206(15) 0.0020(12)
    C3 0.087(2) 0.080(2) 0.0370(15) 0.0112(17) 0.0154(15) -0.0070(15)
    C4 0.095(3) 0.083(2) 0.0342(15) 0.0095(19) 0.0217(16) 0.0113(14)
    C5 0.070(2) 0.0614(18) 0.0486(18) 0.0004(14) 0.0153(15) 0.0137(13)
    C6 0.0546(17) 0.0487(16) 0.0459(16) -0.0034(12) 0.0170(13) -0.0001(12)
    C9 0.0539(17) 0.0385(13) 0.0445(14) -0.0016(12) 0.0255(13) 0.0000(11)
    C11 0.0541(17) 0.0391(13) 0.0377(13) 0.0027(11) 0.0241(13) 0.0029(10)
    C12 0.0534(16) 0.0389(13) 0.0379(15) 0.0012(11) 0.0238(13) 0.0015(10)
    C13 0.0616(16) 0.0414(13) 0.0426(15) 0.0068(12) 0.0255(14) 0.0037(10)
    C15 0.0671(19) 0.0425(14) 0.0408(15) 0.0012(12) 0.0293(14) 0.0005(11)
    C17 0.0697(17) 0.0404(14) 0.0431(13) 0.0014(12) 0.0291(12) 0.0014(10)
    C18 0.075(2) 0.0433(14) 0.0542(16) -0.0033(13) 0.0292(15) -0.0045(12)
    C19 0.100(2) 0.0474(15) 0.059(2) 0.0027(16) 0.0418(19) -0.0082(14)
    C20 0.079(2) 0.0536(16) 0.0434(16) 0.0055(14) 0.0286(15) -0.0018(12)
_geom_special_details
;
Bond distances, angles <i>etc</i>. have been calculated using the rounded
fractional coordinates. All su's are estimated from the variances of the
(full) variance-covariance matrix. The cell e.s.d.'s are taken into account in
the estimation of distances, angles and torsion angles
;
loop_
    _geom_bond_atom_site_label_1
    _geom_bond_atom_site_label_2
    _geom_bond_site_symmetry_1
    _geom_bond_site_symmetry_2
    _geom_bond_distance
    _geom_bond_publ_flag
    S14 C13 . . 1.749(4) n
    S14 C15 . . 1.734(4) n
    F7 C6 . . 1.357(4) n
    O10 C9 . . 1.238(4) n
    N8 C1 . . 1.400(4) n
    N8 C9 . . 1.377(4) n
    N16 C15 . . 1.350(4) n
    N8 H9A . . 0.8600 no
    N16 H15C . . 0.8600 no
    N16 H15D . . 0.8600 no
    C1 C6 . . 1.388(4) no
    C1 C2 . . 1.386(4) no
    C2 C3 . . 1.387(4) no
    C3 C4 . . 1.382(6) no
    C4 C5 . . 1.370(5) no
    C5 C6 . . 1.365(4) no
    C9 C11 . . 1.449(4) no
    C11 C12 . . 1.460(4) no
    C11 C15 . . 1.387(4) no
    C12 C17 . . 1.516(4) no
    C12 C13 . . 1.346(4) no
    C13 C20 . . 1.497(4) no
    C17 C18 . . 1.530(4) no
    C18 C19 . . 1.505(5) no
    C19 C20 . . 1.525(4) no
    C2 H2A . . 0.9300 no
    C3 H3A . . 0.9300 no
    C4 H4A . . 0.9300 no
    C5 H5A . . 0.9300 no
    C17 H22A . . 0.9700 no
    C17 H22B . . 0.9700 no
    C18 H21A . . 0.9700 no
    C18 H21B . . 0.9700 no
    C19 H20A . . 0.9700 no
    C19 H20B . . 0.9700 no
    C20 H18A . . 0.9700 no
    C20 H18B . . 0.9700 no
loop_
    _geom_angle_atom_site_label_1
    _geom_angle_atom_site_label_2
    _geom_angle_atom_site_label_3
    _geom_angle_site_symmetry_1
    _geom_angle_site_symmetry_2
    _geom_angle_site_symmetry_3
    _geom_angle
    _geom_angle_publ_flag
    C13 S14 C15 . . . 91.95(12) n
    C1 N8 C9 . . . 129.3(2) n
    C9 N8 H9A . . . 115.00 no
    C1 N8 H9A . . . 115.00 no
    H15C N16 H15D . . . 120.00 no
    C15 N16 H15D . . . 120.00 no
    C15 N16 H15C . . . 120.00 no
    C2 C1 C6 . . . 117.1(2) no
    N8 C1 C2 . . . 125.8(2) n
    N8 C1 C6 . . . 117.1(2) n
    C1 C2 C3 . . . 119.9(3) no
    C2 C3 C4 . . . 121.0(3) no
    C3 C4 C5 . . . 119.8(3) no
    C4 C5 C6 . . . 118.6(3) no
    F7 C6 C5 . . . 119.4(2) n
    C1 C6 C5 . . . 123.6(2) no
    F7 C6 C1 . . . 117.0(2) n
    N8 C9 C11 . . . 116.8(2) n
    O10 C9 N8 . . . 120.4(2) n
    O10 C9 C11 . . . 122.8(2) n
    C9 C11 C12 . . . 129.8(2) no
    C9 C11 C15 . . . 118.7(2) no
    C12 C11 C15 . . . 111.5(2) no
    C11 C12 C13 . . . 113.5(2) no
    C13 C12 C17 . . . 119.3(2) no
    C11 C12 C17 . . . 127.1(2) no
    S14 C13 C20 . . . 120.30(19) n
    C12 C13 C20 . . . 128.1(2) no
    S14 C13 C12 . . . 111.56(19) n
    S14 C15 C11 . . . 111.52(19) n
    N16 C15 C11 . . . 129.6(2) n
    S14 C15 N16 . . . 118.8(2) n
    C12 C17 C18 . . . 111.9(2) no
    C17 C18 C19 . . . 111.7(3) no
    C18 C19 C20 . . . 112.1(3) no
    C13 C20 C19 . . . 109.8(2) no
    C1 C2 H2A . . . 120.00 no
    C3 C2 H2A . . . 120.00 no
    C2 C3 H3A . . . 119.00 no
    C4 C3 H3A . . . 120.00 no
    C3 C4 H4A . . . 120.00 no
    C5 C4 H4A . . . 120.00 no
    C4 C5 H5A . . . 121.00 no
    C6 C5 H5A . . . 121.00 no
    C12 C17 H22A . . . 109.00 no
    C12 C17 H22B . . . 109.00 no
    C18 C17 H22A . . . 109.00 no
    C18 C17 H22B . . . 109.00 no
    H22A C17 H22B . . . 108.00 no
    C17 C18 H21A . . . 109.00 no
    C17 C18 H21B . . . 109.00 no
    C19 C18 H21A . . . 109.00 no
    C19 C18 H21B . . . 109.00 no
    H21A C18 H21B . . . 108.00 no
    C18 C19 H20A . . . 109.00 no
    C18 C19 H20B . . . 109.00 no
    C20 C19 H20A . . . 109.00 no
    C20 C19 H20B . . . 109.00 no
    H20A C19 H20B . . . 108.00 no
    C13 C20 H18A . . . 110.00 no
    C13 C20 H18B . . . 110.00 no
    C19 C20 H18A . . . 110.00 no
    C19 C20 H18B . . . 110.00 no
    H18A C20 H18B . . . 108.00 no
loop_
    _geom_torsion_atom_site_label_1
    _geom_torsion_atom_site_label_2
    _geom_torsion_atom_site_label_3
    _geom_torsion_atom_site_label_4
    _geom_torsion_site_symmetry_1
    _geom_torsion_site_symmetry_2
    _geom_torsion_site_symmetry_3
    _geom_torsion_site_symmetry_4
    _geom_torsion
    _geom_torsion_publ_flag
    C15 S14 C13 C12 . . . . -0.1(3) no
    C15 S14 C13 C20 . . . . -178.1(3) no
    C13 S14 C15 N16 . . . . 178.9(3) no
    C13 S14 C15 C11 . . . . -0.1(3) no
    C9 N8 C1 C2 . . . . 16.1(5) no
    C9 N8 C1 C6 . . . . -165.1(3) no
    C1 N8 C9 O10 . . . . -7.0(5) no
    C1 N8 C9 C11 . . . . 174.7(3) no
    N8 C1 C2 C3 . . . . -178.1(3) no
    C6 C1 C2 C3 . . . . 3.2(5) no
    N8 C1 C6 F7 . . . . -1.1(4) no
    N8 C1 C6 C5 . . . . 179.0(3) no
    C2 C1 C6 F7 . . . . 177.7(3) no
    C2 C1 C6 C5 . . . . -2.1(5) no
    C1 C2 C3 C4 . . . . -2.8(6) no
    C2 C3 C4 C5 . . . . 1.3(6) no
    C3 C4 C5 C6 . . . . -0.2(6) no
    C4 C5 C6 F7 . . . . -179.2(3) no
    C4 C5 C6 C1 . . . . 0.6(6) no
    O10 C9 C11 C12 . . . . 164.9(3) no
    O10 C9 C11 C15 . . . . -16.4(5) no
    N8 C9 C11 C12 . . . . -16.9(5) no
    N8 C9 C11 C15 . . . . 161.9(3) no
    C9 C11 C12 C13 . . . . 178.4(3) no
    C9 C11 C12 C17 . . . . -4.5(6) no
    C15 C11 C12 C13 . . . . -0.4(4) no
    C15 C11 C12 C17 . . . . 176.8(3) no
    C9 C11 C15 S14 . . . . -178.6(2) no
    C9 C11 C15 N16 . . . . 2.4(5) no
    C12 C11 C15 S14 . . . . 0.3(4) no
    C12 C11 C15 N16 . . . . -178.6(3) no
    C11 C12 C13 S14 . . . . 0.3(4) no
    C11 C12 C13 C20 . . . . 178.1(3) no
    C17 C12 C13 S14 . . . . -177.1(3) no
    C17 C12 C13 C20 . . . . 0.7(6) no
    C11 C12 C17 C18 . . . . -160.2(3) no
    C13 C12 C17 C18 . . . . 16.8(5) no
    S14 C13 C20 C19 . . . . -170.8(3) no
    C12 C13 C20 C19 . . . . 11.5(5) no
    C12 C17 C18 C19 . . . . -47.1(4) no
    C17 C18 C19 C20 . . . . 61.4(4) no
    C18 C19 C20 C13 . . . . -41.6(4) no
loop_
    _geom_hbond_atom_site_label_D
    _geom_hbond_atom_site_label_H
    _geom_hbond_atom_site_label_A
    _geom_hbond_site_symmetry_A
    _geom_hbond_distance_DH
    _geom_hbond_distance_HA
    _geom_hbond_distance_DA
    _geom_hbond_angle_DHA
    _geom_hbond_publ_flag
    N8 H9A F7 . 0.86 2.26 2.643(5) 107 yes
    N16 H15C O10 . 0.86 2.16 2.733(5) 124 yes
    N16 H15D O10 2_555 0.86 2.25 2.986(6) 143 yes
