# Supplementary material for: Crystal structure of 2-amino-N-(2-fluoro­phen­yl)-4,5,6,7-tetra­hydro-1-benzo­thio­phene-3-carboxamide
Source: Acta Crystallogr E Crystallogr Commun. 2015 Oct 3;71(Pt 11):o807–8. doi: 10.1107/S2056989015018022 (PMC4645083; doi:10.1107/S2056989015018022)
Supplement: Supplementary file 2 [file e-71-0o807-Isup2.hkl]

# 
# h,k,l, Fc-squared, Fo-squared, sigma(Fo-squared) and status flag 
# 
data_I
_shelx_title ' ckp6_m in P1                New: Cc' 
_shelx_refln_list_code          4 
_shelx_F_calc_maximum      276.89 
_exptl_crystal_F_000       608.00 
_reflns_d_resolution_high  0.7987 
 
loop_ 
 _symmetry_equiv_pos_as_xyz 
 'x, y, z' 
 'x, -y, z+1/2' 
 'x+1/2, y+1/2, z' 
 'x+1/2, -y+1/2, z+1/2' 
 
_cell_length_a    11.2130 
_cell_length_b    14.2310 
_cell_length_c     9.5820 
_cell_angle_alpha  90.000 
_cell_angle_beta  116.760 
_cell_angle_gamma  90.000 
 
_shelx_F_squared_multiplier     1.000 
 
loop_ 
 _refln_index_h 
 _refln_index_k 
 _refln_index_l 
 _refln_F_squared_calc 
 _refln_F_squared_meas 
 _refln_F_squared_sigma 
 _refln_observed_status 
   1   1 -11       96.69       95.63     11.53 o 
   3   1 -11       71.23       81.06      7.45 o 
   5   1 -11       57.02       51.33      5.92 o 
   7   1 -11       32.37       29.21      4.74 o 
   9   1 -11        6.24        3.46      3.66 o 
   4   2 -11      156.24      168.33     14.85 o 
   6   2 -11      193.97      204.68     11.37 o 
   8   2 -11      168.32      178.39     11.44 o 
  10   2 -11        2.84        9.54      3.54 o 
   3   3 -11        1.56        2.74      5.61 o 
   5   3 -11       54.14       55.89      6.34 o 
   7   3 -11       17.97       16.20      7.08 o 
   9   3 -11       32.93       27.93      5.27 o 
   4   4 -11       26.80       34.66      5.61 o 
   6   4 -11       23.99       21.59      4.64 o 
   8   4 -11        9.31        2.08      6.06 o 
   3   5 -11       91.03       97.10     11.91 o 
   5   5 -11       26.96       27.58      6.33 o 
   7   5 -11      102.05      100.42      8.34 o 
   9   5 -11       62.25       64.55      6.99 o 
   4   6 -11      195.19      216.57     17.72 o 
   6   6 -11      118.68      108.23      8.75 o 
   8   6 -11       46.11       39.37      6.57 o 
   0   0 -10      109.40      120.91     11.50 o 
   2   0 -10      215.91      201.78     13.17 o 
   4   0 -10      125.28      110.85     10.81 o 
   6   0 -10       81.23       81.09      9.17 o 
   8   0 -10       47.25       33.19      7.05 o 
  10   0 -10       14.31       29.01      6.64 o 
  12   0 -10       19.12       20.46      6.71 o 
  -1   1 -10       33.86       43.36      5.32 o 
   1   1 -10       79.44       80.06      6.39 o 
   3   1 -10       71.90       74.41      9.00 o 
   5   1 -10      174.02      184.28      8.08 o 
   7   1 -10       11.44       19.16      3.43 o 
   9   1 -10       50.29       69.33      8.14 o 
  11   1 -10       32.02       45.15      4.74 o 
   0   2 -10        8.74        7.54      5.61 o 
   2   2 -10       16.84        7.26      2.85 o 
   4   2 -10        1.37        5.75      3.19 o 
   6   2 -10       76.10       66.40      5.10 o 
   8   2 -10       60.91       64.06      7.00 o 
  10   2 -10       19.92       22.11      7.02 o 
  12   2 -10       34.10       36.16      4.58 o 
  -1   3 -10       88.26       81.29      9.79 o 
   1   3 -10       64.08       71.57      8.76 o 
   3   3 -10      142.38      127.67      8.63 o 
   5   3 -10      130.67      132.34      8.68 o 
   7   3 -10       16.85       12.96      3.94 o 
   9   3 -10       46.83       56.85      7.39 o 
  11   3 -10      115.92      130.48      7.36 o 
   0   4 -10       84.91       80.13      9.37 o 
   2   4 -10      121.83      137.74      8.77 o 
   4   4 -10       98.54      111.24      8.05 o 
   6   4 -10      164.34      164.01      9.67 o 
   8   4 -10       31.57       36.87      5.25 o 
  10   4 -10      202.18      214.93     11.68 o 
   1   5 -10      202.30      212.74     15.12 o 
   3   5 -10       52.42       58.50      8.45 o 
   5   5 -10       29.25       20.51      4.43 o 
   7   5 -10        8.81       10.53      3.87 o 
   9   5 -10        5.00        2.11      6.64 o 
  11   5 -10       27.46       17.37      4.33 o 
   0   6 -10        4.20        1.30      4.45 o 
   2   6 -10       16.41       24.10      4.36 o 
   4   6 -10      206.30      205.54     11.31 o 
   6   6 -10       90.56       93.26      7.66 o 
   8   6 -10        2.09        6.48      6.26 o 
  10   6 -10       49.29       41.79      5.36 o 
   1   7 -10       93.28       95.39     10.13 o 
   3   7 -10      137.87      133.32      8.79 o 
   5   7 -10      100.46      110.46      8.44 o 
   7   7 -10       55.11       56.05      7.39 o 
   9   7 -10        1.63        6.37      3.44 o 
   2   8 -10       64.29       54.54      5.97 o 
   4   8 -10       31.32       32.47      5.44 o 
   6   8 -10       67.86       69.20      7.12 o 
   8   8 -10       83.55       86.74      7.62 o 
   3   9 -10       36.62       27.75      4.83 o 
   5   9 -10       39.55       40.18      7.49 o 
   7   9 -10        1.94        4.50      7.36 o 
  -3   1  -9       37.97       37.67      5.17 o 
  -1   1  -9       46.48       52.55      5.29 o 
   1   1  -9       88.21       84.35      5.98 o 
   3   1  -9      121.15      115.90      4.33 o 
   5   1  -9      178.33      170.96      8.01 o 
   7   1  -9       21.33       24.14      3.34 o 
   9   1  -9       91.53       90.01      5.71 o 
  11   1  -9        3.28        1.92      2.69 o 
  -2   2  -9       83.25       73.59      6.45 o 
   0   2  -9       68.71       58.61      7.12 o 
   2   2  -9      230.29      219.77      6.31 o 
   4   2  -9       84.49       82.55      5.13 o 
   6   2  -9      325.62      330.36     14.47 o 
   8   2  -9      268.72      286.22      9.95 o 
  10   2  -9       52.78       64.46      5.02 o 
  12   2  -9       54.04       63.39      5.35 o 
  -3   3  -9       27.44       23.25      4.52 o 
  -1   3  -9       89.47       90.39      6.99 o 
   1   3  -9       81.71       88.83      6.27 o 
   3   3  -9      496.23      469.15     12.09 o 
   5   3  -9      285.83      296.75      9.95 o 
   7   3  -9      279.07      274.75     12.73 o 
   9   3  -9       70.80       76.38      5.96 o 
  11   3  -9       27.44       28.85      5.75 o 
  -2   4  -9       11.33        8.35      4.52 o 
   0   4  -9       44.48       38.73      6.57 o 
   2   4  -9       95.66       89.26      5.43 o 
   4   4  -9       24.41       31.31      4.60 o 
   6   4  -9       46.05       38.94      8.59 o 
   8   4  -9      363.32      361.09     14.68 o 
  10   4  -9       73.23       70.99      5.26 o 
  12   4  -9        4.93        6.31      2.94 o 
  -1   5  -9       12.58       11.63      4.86 o 
   1   5  -9      148.20      166.62     12.39 o 
   3   5  -9      200.92      204.45      8.10 o 
   5   5  -9       30.24       34.05      4.71 o 
   7   5  -9      426.72      392.25     28.26 o 
   9   5  -9      132.41      134.09      8.68 o 
  11   5  -9       27.70       31.94      4.93 o 
  -2   6  -9      157.53      185.57     14.71 o 
   0   6  -9      112.11      125.29     11.43 o 
   2   6  -9       17.15       16.73      3.64 o 
   4   6  -9       65.37       72.04      6.95 o 
   6   6  -9       73.98       72.20      6.32 o 
   8   6  -9       68.65       63.41      6.16 o 
  10   6  -9      117.48      116.98      8.41 o 
  -1   7  -9       16.31       23.06      5.61 o 
   1   7  -9       43.06       45.02      7.05 o 
   3   7  -9       18.71       18.13      3.29 o 
   5   7  -9       66.34       66.04     10.71 o 
   7   7  -9       18.80       16.33      3.94 o 
   9   7  -9      103.68      100.19      7.61 o 
  11   7  -9       50.57       39.30      7.15 o 
   0   8  -9       41.40       35.86      6.64 o 
   2   8  -9      132.91      157.42      9.33 o 
   4   8  -9       57.40       62.63      4.88 o 
   6   8  -9        3.63        6.58      3.52 o 
   8   8  -9       14.96       12.31      3.92 o 
  10   8  -9       23.93       28.80      4.33 o 
   1   9  -9       84.05       78.69      9.31 o 
   3   9  -9      143.39      157.32      7.74 o 
   5   9  -9      103.47      121.64      8.71 o 
   7   9  -9       25.69       30.74      7.83 o 
   9   9  -9       40.79       42.20      5.45 o 
   2  10  -9       95.55      110.58     13.96 o 
   4  10  -9      123.48      132.61      7.22 o 
   6  10  -9       21.29       32.41      9.72 o 
   8  10  -9        5.22       11.38      3.99 o 
   3  11  -9        0.98        3.62      2.98 o 
   5  11  -9        6.15       11.55      6.77 o 
   7  11  -9       11.49       16.89      4.78 o 
  -4   0  -8       20.82       14.37      5.27 o 
  -2   0  -8      206.89      228.00     15.19 o 
   0   0  -8      247.39      254.00     14.71 o 
   2   0  -8      597.40      582.69     16.73 o 
   4   0  -8       56.51       42.04      4.40 o 
   6   0  -8      282.61      263.24     10.89 o 
   8   0  -8      121.20      126.45      7.67 o 
  10   0  -8       78.61      101.07      7.43 o 
  12   0  -8      101.56      124.54     11.84 o 
  -5   1  -8       11.86       14.42      4.96 o 
  -3   1  -8        5.56        2.20      2.73 o 
  -1   1  -8      151.20      148.69      8.09 o 
   1   1  -8       26.88       23.29      2.55 o 
   3   1  -8      181.77      164.38      4.83 o 
   5   1  -8      102.61      105.19      6.11 o 
   7   1  -8      107.87      106.28      5.51 o 
   9   1  -8      111.17      104.51      5.87 o 
  11   1  -8       21.13       26.01      3.51 o 
  13   1  -8        9.24        7.79      3.41 o 
  -4   2  -8        3.06        4.20      4.72 o 
  -2   2  -8       11.59       15.95      3.51 o 
   0   2  -8      244.16      202.86      9.21 o 
   2   2  -8      672.12      630.12     11.28 o 
   4   2  -8       28.09       27.81      3.18 o 
   6   2  -8      192.80      205.69      7.61 o 
   8   2  -8       46.61       47.61      3.99 o 
  10   2  -8       35.08       36.13      3.80 o 
  12   2  -8       21.05       25.19      3.62 o 
  -3   3  -8       49.46       39.18      5.23 o 
  -1   3  -8      135.55      160.17      8.61 o 
   1   3  -8      156.84      160.79      5.75 o 
   3   3  -8      530.16      520.81     11.18 o 
   5   3  -8     1358.24     1373.31     26.61 o 
   7   3  -8      255.62      260.61      9.23 o 
   9   3  -8      132.81      143.57      6.78 o 
  11   3  -8        9.48       14.37      3.03 o 
  13   3  -8       19.73       19.80      5.70 o 
  -4   4  -8       24.03       31.20      6.36 o 
  -2   4  -8       82.26       69.86      8.48 o 
   0   4  -8      489.33      472.56     21.69 o 
   2   4  -8      297.45      289.92      9.42 o 
   4   4  -8      859.03      842.41     23.32 o 
   6   4  -8      187.39      199.67      7.52 o 
   8   4  -8      167.00      174.41      7.31 o 
  10   4  -8       54.98       71.63      5.07 o 
  12   4  -8        3.34        4.58      2.85 o 
  -3   5  -8        0.56        0.48      3.63 o 
  -1   5  -8       45.28       55.77      7.25 o 
   1   5  -8        5.08        5.28      2.78 o 
   3   5  -8      160.19      147.69      8.65 o 
   5   5  -8      423.18      387.85     14.27 o 
   7   5  -8      540.52      501.88     17.10 o 
   9   5  -8      155.12      156.06      9.07 o 
  11   5  -8       69.37       76.89      7.33 o 
  -4   6  -8       12.37       13.21      5.00 o 
  -2   6  -8       82.22      107.57     10.40 o 
   0   6  -8       84.03       85.81      8.90 o 
   2   6  -8       32.53       30.85      3.34 o 
   4   6  -8      255.23      252.81      8.63 o 
   6   6  -8      309.41      295.40     12.41 o 
   8   6  -8      119.88      112.79      7.52 o 
  10   6  -8       22.84       23.95      4.76 o 
  12   6  -8        4.10        7.59      4.45 o 
  -3   7  -8       70.20       89.16      9.92 o 
  -1   7  -8       98.80      113.66     10.74 o 
   1   7  -8      193.19      187.12      9.70 o 
   3   7  -8      131.88      140.59      6.53 o 
   5   7  -8      158.84      162.07      9.02 o 
   7   7  -8      269.27      248.96     11.66 o 
   9   7  -8      153.47      149.30      9.20 o 
  11   7  -8       67.35       67.94      6.53 o 
  -2   8  -8       30.45       21.28      5.68 o 
   0   8  -8       70.48       74.86      8.48 o 
   2   8  -8       92.42       98.18      5.79 o 
   4   8  -8       18.79       27.55      3.25 o 
   6   8  -8      317.74      323.11     13.88 o 
   8   8  -8      245.61      243.15     11.80 o 
  10   8  -8       65.71       75.26      6.78 o 
  -1   9  -8       71.25       71.78      9.03 o 
   1   9  -8       69.53       65.77      6.05 o 
   3   9  -8       36.00       36.44      3.85 o 
   5   9  -8       30.85       35.24      4.95 o 
   7   9  -8       16.30       18.48      4.21 o 
   9   9  -8      110.11      115.78      9.61 o 
  11   9  -8       13.76       17.68      8.62 o 
   0  10  -8       27.80       41.19      6.84 o 
   2  10  -8       47.51       54.19      4.67 o 
   4  10  -8       89.35      110.82      6.21 o 
   6  10  -8       47.72       49.08      5.70 o 
   8  10  -8       56.93       59.89      7.39 o 
  10  10  -8       26.85       22.11      4.35 o 
   1  11  -8       72.09       62.82      8.28 o 
   3  11  -8       57.79       68.12      5.26 o 
   5  11  -8       57.50       65.73      6.82 o 
   7  11  -8       42.26       43.00      5.85 o 
   9  11  -8       52.25       52.85      6.14 o 
   2  12  -8       47.64       50.75      4.96 o 
   4  12  -8       85.13      104.74      7.74 o 
   6  12  -8       21.48       31.62      5.43 o 
   8  12  -8       25.13       29.28      5.19 o 
   3  13  -8        1.36       -0.94      2.92 o 
   5  13  -8       30.05       30.01      5.64 o 
  -5   1  -7       37.32       48.74      5.65 o 
  -3   1  -7       47.52       46.09      6.53 o 
  -1   1  -7      268.92      239.04     13.92 o 
   1   1  -7       19.40       17.99      1.78 o 
   3   1  -7      622.06      598.15     13.72 o 
   5   1  -7      175.40      170.52      5.60 o 
   7   1  -7       78.40       87.51      4.18 o 
   9   1  -7      421.18      460.97     12.70 o 
  11   1  -7       50.20       52.46      4.43 o 
  13   1  -7       24.57       22.84      4.35 o 
  -6   2  -7        6.78       -0.48      2.91 o 
  -4   2  -7      151.77      150.59      8.78 o 
  -2   2  -7       46.39       34.72      4.13 o 
   0   2  -7      470.79      440.48     11.02 o 
   2   2  -7      926.79      906.64     13.88 o 
   4   2  -7      770.53      749.50     13.46 o 
   6   2  -7      604.85      612.88     14.28 o 
   8   2  -7       70.16       77.23      4.55 o 
  10   2  -7       70.71       70.03      5.18 o 
  12   2  -7        1.02        1.11      2.40 o 
  -5   3  -7       50.79       37.14      4.97 o 
  -3   3  -7      231.90      221.81     10.60 o 
  -1   3  -7     1003.68      984.18     24.90 o 
   1   3  -7      194.94      197.70      5.95 o 
   3   3  -7      325.30      319.02      7.76 o 
   5   3  -7      433.38      416.65     10.93 o 
   7   3  -7      439.25      465.45     12.08 o 
   9   3  -7       15.01       12.02      2.44 o 
  11   3  -7       60.05       59.91      5.23 o 
  13   3  -7        4.90       11.18      5.54 o 
  -6   4  -7        6.60        2.87      3.90 o 
  -4   4  -7       60.79       57.34      8.07 o 
  -2   4  -7       68.62       59.87      7.39 o 
   0   4  -7      472.95      462.09     20.46 o 
   2   4  -7     1736.25     1743.20     26.74 o 
   4   4  -7      902.07      863.65     18.49 o 
   6   4  -7       38.00       32.85      3.03 o 
   8   4  -7       19.31       17.93      2.50 o 
  10   4  -7       94.56       90.87      8.22 o 
  12   4  -7        0.36        2.05      2.56 o 
  -5   5  -7       36.90       41.47      7.60 o 
  -3   5  -7      228.35      225.33     15.12 o 
  -1   5  -7        5.10        6.09      3.63 o 
   1   5  -7      949.94      932.60     19.50 o 
   3   5  -7      204.26      213.21      7.42 o 
   5   5  -7       15.68       18.40      1.99 o 
   7   5  -7        1.03       -0.07      1.65 o 
   9   5  -7       13.59       18.93      2.70 o 
  11   5  -7        7.71       11.64      3.42 o 
  13   5  -7        8.18       14.01      3.95 o 
  -4   6  -7        2.68       -1.98      3.49 o 
  -2   6  -7       30.54       45.57      6.77 o 
   0   6  -7      218.16      200.42     12.80 o 
   2   6  -7      388.08      375.46     17.16 o 
   4   6  -7     1657.73     1710.79     71.15 o 
   6   6  -7      816.09      830.84     49.51 o 
   8   6  -7      338.02      340.64     13.34 o 
  10   6  -7       48.21       58.62      5.56 o 
  12   6  -7       11.03       12.63      3.19 o 
  -5   7  -7        2.24       -0.62      4.17 o 
  -3   7  -7        0.94        5.13      3.49 o 
  -1   7  -7       19.87       13.55      4.24 o 
   1   7  -7       83.02       92.57      5.21 o 
   3   7  -7      858.25      859.17     18.76 o 
   5   7  -7      939.35      933.90     19.62 o 
   7   7  -7       47.61       53.95      5.11 o 
   9   7  -7       11.60       13.81      5.99 o 
  11   7  -7        8.36       12.92      3.43 o 
  -4   8  -7       43.18       52.21      8.28 o 
  -2   8  -7       10.38       12.80      4.31 o 
   0   8  -7      104.23      120.36     10.20 o 
   2   8  -7      106.82      105.57      5.61 o 
   4   8  -7      115.77      139.61      6.33 o 
   6   8  -7      107.91       99.08      9.20 o 
   8   8  -7      143.56      137.87      8.51 o 
  10   8  -7       26.71       24.47      4.18 o 
  12   8  -7        3.53        5.54      3.12 o 
  -3   9  -7       51.55       50.09      7.53 o 
  -1   9  -7       58.15       78.08      8.69 o 
   1   9  -7      108.16      103.08      5.84 o 
   3   9  -7      253.47      241.39      8.71 o 
   5   9  -7      499.70      496.16     23.53 o 
   7   9  -7      233.91      236.42     11.24 o 
   9   9  -7      150.99      156.96      9.45 o 
  11   9  -7       13.10       19.13      4.08 o 
  -2  10  -7       83.22       68.02      8.55 o 
   0  10  -7       61.55       54.74      7.46 o 
   2  10  -7      117.57      121.50      6.28 o 
   4  10  -7       53.39       49.55      4.13 o 
   6  10  -7      408.65      409.89     15.52 o 
   8  10  -7       89.67       95.61      7.28 o 
  10  10  -7       18.68       18.23      4.09 o 
  -1  11  -7        8.39       10.47      4.65 o 
   1  11  -7        9.94        8.30      3.67 o 
   3  11  -7       40.43       45.15      4.55 o 
   5  11  -7       45.69       44.92      3.95 o 
   7  11  -7        4.56        4.93      5.37 o 
   9  11  -7        9.48       11.39      3.68 o 
   0  12  -7       73.06       70.34      8.90 o 
   2  12  -7       28.60       26.23      3.68 o 
   4  12  -7       21.05       14.62      2.90 o 
   6  12  -7        0.47        4.83      3.45 o 
   8  12  -7        9.63        7.69      3.38 o 
   1  13  -7      156.07      159.23     13.41 o 
   3  13  -7      199.50      221.81      9.22 o 
   5  13  -7      101.41      116.23      7.33 o 
   7  13  -7       66.46       72.70      6.98 o 
   2  14  -7       74.08       96.72      6.37 o 
   4  14  -7       39.02       48.81      6.88 o 
   6  14  -7       15.77       15.67      6.43 o 
  -6   0  -6       24.08       26.55      6.09 o 
  -4   0  -6      133.25      133.43     11.02 o 
  -2   0  -6       66.14       57.07      6.30 o 
   0   0  -6     1046.15     1011.01     33.19 o 
   2   0  -6      508.64      552.17     11.96 o 
   4   0  -6      704.76      669.51     13.34 o 
   6   0  -6     2802.77     3059.62     62.30 o 
   8   0  -6     1071.06     1103.17     45.30 o 
  10   0  -6      311.84      335.60     13.23 o 
  12   0  -6       24.52       21.49      5.88 o 
  -7   1  -6       30.21       35.16      5.37 o 
  -5   1  -6        0.24        0.39      2.47 o 
  -3   1  -6      134.06      139.79     15.81 o 
  -1   1  -6      314.04      306.05     10.55 o 
   1   1  -6      759.25      713.37     11.25 o 
   3   1  -6      510.84      450.94     58.47 o 
   5   1  -6      412.90      431.82      7.71 o 
   7   1  -6      227.79      226.57      6.59 o 
   9   1  -6        2.31        2.96      2.06 o 
  11   1  -6        1.95        4.88      2.36 o 
  13   1  -6        3.94        8.87      3.27 o 
  -6   2  -6       34.58       43.87      5.75 o 
  -4   2  -6      382.73      382.16     16.94 o 
  -2   2  -6       24.67       20.20      3.12 o 
   0   2  -6      246.44      256.24      6.51 o 
   2   2  -6       62.10       70.80      2.70 o 
   4   2  -6      415.44      439.81      8.67 o 
   6   2  -6      454.62      473.19     11.49 o 
   8   2  -6       90.98      100.77      4.96 o 
  10   2  -6        5.97        5.21      2.15 o 
  12   2  -6        4.17        0.86      2.85 o 
  -7   3  -6       13.70       17.31      5.61 o 
  -5   3  -6       47.14       50.29      5.30 o 
  -3   3  -6      379.13      407.26     14.00 o 
  -1   3  -6     1370.85     1372.08     38.11 o 
   1   3  -6     1024.61     1045.54     17.56 o 
   3   3  -6      686.98      649.81     13.63 o 
   5   3  -6      133.24      113.94      5.25 o 
   7   3  -6      379.71      368.65     10.90 o 
   9   3  -6       13.93       15.74      2.50 o 
  11   3  -6       69.32       74.03      4.99 o 
  13   3  -6        3.16        0.14      3.14 o 
  -6   4  -6       82.53       96.48     10.33 o 
  -4   4  -6      170.54      175.24     12.86 o 
  -2   4  -6      636.26      625.15     25.11 o 
   0   4  -6      464.69      441.90     13.98 o 
   2   4  -6      524.55      490.23      9.80 o 
   4   4  -6      364.53      348.23     15.06 o 
   6   4  -6       34.51       33.05      2.85 o 
   8   4  -6      309.62      298.40      9.17 o 
  10   4  -6       88.12       99.49      6.72 o 
  12   4  -6       14.55       17.25      2.98 o 
  -7   5  -6       11.31       14.71      5.13 o 
  -5   5  -6       15.42       11.43      4.93 o 
  -3   5  -6      370.78      327.35     17.72 o 
  -1   5  -6      484.36      459.42     20.12 o 
   1   5  -6     2270.47     2232.36     56.21 o 
   3   5  -6      504.89      500.06     19.15 o 
   5   5  -6       58.83       65.53      3.05 o 
   7   5  -6       50.53       53.59      3.64 o 
   9   5  -6       18.42       18.20      2.59 o 
  11   5  -6       34.32       31.20      3.51 o 
  13   5  -6        8.38        1.81      4.00 o 
  -6   6  -6       49.61       54.67      8.35 o 
  -4   6  -6        2.52        8.96      4.45 o 
  -2   6  -6      315.27      307.44     16.56 o 
   0   6  -6      588.88      558.63     13.82 o 
   2   6  -6      625.20      609.19     19.78 o 
   4   6  -6       50.74       39.27      3.07 o 
   6   6  -6       94.34      104.53      4.83 o 
   8   6  -6       14.80       16.33      4.87 o 
  10   6  -6       26.71       34.11      3.42 o 
  12   6  -6        6.13        5.74      2.71 o 
  -5   7  -6        5.52        9.24      4.79 o 
  -3   7  -6      154.61      140.14     11.09 o 
  -1   7  -6       63.67       54.54      6.77 o 
   1   7  -6     1106.91     1178.80     23.10 o 
   3   7  -6      750.28      731.20     15.91 o 
   5   7  -6     1185.08     1142.09     22.21 o 
   7   7  -6      238.74      251.58     13.14 o 
   9   7  -6       83.41       99.02      6.98 o 
  11   7  -6        5.63        7.18      2.61 o 
  -6   8  -6       15.30       10.61      5.06 o 
  -4   8  -6        6.49        2.26      4.45 o 
  -2   8  -6      100.77       97.44      9.37 o 
   0   8  -6      826.87      807.54     21.24 o 
   2   8  -6     2168.95     2080.49     47.27 o 
   4   8  -6      481.50      459.68     11.70 o 
   6   8  -6      449.03      436.78     21.52 o 
   8   8  -6       85.68      108.92      7.13 o 
  10   8  -6       13.94       14.62      3.56 o 
  12   8  -6        4.05       -1.20      3.02 o 
  -5   9  -6        5.46        6.23      4.72 o 
  -3   9  -6       52.95       50.57      7.39 o 
  -1   9  -6      170.01      157.72     11.91 o 
   1   9  -6       28.04       26.74      3.09 o 
   3   9  -6      293.68      281.02      9.01 o 
   5   9  -6      125.41      120.92      5.63 o 
   7   9  -6       23.58       20.38      3.47 o 
   9   9  -6       40.65       52.00      5.34 o 
  11   9  -6        6.82        0.01      3.16 o 
  -4  10  -6       22.94       34.08      7.05 o 
  -2  10  -6       67.58       66.72      8.07 o 
   0  10  -6        1.65        1.94      2.53 o 
   2  10  -6      233.73      219.13      8.73 o 
   4  10  -6       43.05       45.71      3.74 o 
   6  10  -6      161.22      152.92      6.50 o 
   8  10  -6        8.46        5.49      2.88 o 
  10  10  -6       40.63       48.90      5.42 o 
  -3  11  -6       64.75       55.63      8.55 o 
  -1  11  -6       79.28       75.00      8.55 o 
   1  11  -6      107.48       94.61      5.57 o 
   3  11  -6      259.21      260.53      9.11 o 
   5  11  -6      111.76      115.15      5.73 o 
   7  11  -6        3.19        2.45      2.54 o 
   9  11  -6       12.66       14.10      3.30 o 
  -2  12  -6       43.78       36.13      6.50 o 
   0  12  -6       20.11       25.72      4.31 o 
   2  12  -6      149.58      148.71      7.04 o 
   4  12  -6       66.47       66.02      4.76 o 
   6  12  -6       21.68       21.37      3.13 o 
   8  12  -6       33.48       39.33      8.11 o 
  -1  13  -6       66.21       78.08      9.17 o 
   1  13  -6       25.30       35.23      4.72 o 
   3  13  -6       20.51       27.65      3.50 o 
   5  13  -6       13.21       19.81      3.62 o 
   7  13  -6       12.54       18.34      5.54 o 
   0  14  -6      120.02      130.15     11.91 o 
   2  14  -6       52.50       43.18      7.18 o 
   4  14  -6      144.98      148.49     19.16 o 
   6  14  -6       39.17       47.99      7.05 o 
   1  15  -6       65.75       70.57     11.46 o 
   3  15  -6       29.24       36.44      8.14 o 
   5  15  -6       29.42       39.30      4.92 o 
  -7   1  -5       90.05       84.19      6.80 o 
  -5   1  -5       33.03       28.54      3.70 o 
  -3   1  -5      295.72      277.90     10.32 o 
  -1   1  -5      311.35      303.42      7.67 o 
   1   1  -5      134.10      141.86      3.64 o 
   3   1  -5     4568.41     5128.33     54.80 o 
   5   1  -5     1253.86     1273.49     19.41 o 
   7   1  -5      437.75      420.62     15.75 o 
   9   1  -5       74.72       89.13      4.83 o 
  11   1  -5       18.04       17.66      2.78 o 
  13   1  -5       25.65       30.13      9.55 o 
  -8   2  -5        2.89        3.08      5.61 o 
  -6   2  -5      157.81      162.55     15.64 o 
  -4   2  -5      583.38      592.90     35.96 o 
  -2   2  -5      516.36      482.35     14.08 o 
   0   2  -5     1192.42     1190.00     21.34 o 
   2   2  -5     1220.72     1248.73     17.99 o 
   4   2  -5     2506.32     2579.27     35.18 o 
   6   2  -5       55.42       55.92      4.37 o 
   8   2  -5       94.62       86.89      5.68 o 
  10   2  -5       43.09       47.10      3.91 o 
  12   2  -5       21.10       25.54      4.06 o 
  -7   3  -5       89.57      108.87     10.95 o 
  -5   3  -5       96.60      102.82      9.61 o 
  -3   3  -5      191.64      194.84      8.61 o 
  -1   3  -5      160.09      157.86      5.39 o 
   1   3  -5      934.85      911.37     15.60 o 
   3   3  -5      450.61      499.99     20.08 o 
   5   3  -5     2029.65     2028.89     28.81 o 
   7   3  -5      324.45      308.85      8.74 o 
   9   3  -5       42.89       47.72      4.71 o 
  11   3  -5       27.88       34.24      3.50 o 
  13   3  -5       18.48       16.64      5.78 o 
  -8   4  -5       21.26       24.22      6.30 o 
  -6   4  -5      157.92      161.90     12.86 o 
  -4   4  -5      167.97      162.24     11.70 o 
  -2   4  -5      586.12      554.60     22.38 o 
   0   4  -5      162.15      163.37      7.09 o 
   2   4  -5      593.10      600.64     10.63 o 
   4   4  -5      269.11      290.16      6.32 o 
   6   4  -5       57.07       56.45      2.57 o 
   8   4  -5      317.84      344.72      9.76 o 
  10   4  -5       89.41      106.16      5.53 o 
  12   4  -5       12.90       16.73      4.04 o 
  -7   5  -5       38.29       38.32      7.18 o 
  -5   5  -5      249.37      230.26     14.99 o 
  -3   5  -5      289.14      247.57     14.44 o 
  -1   5  -5      174.12      187.63      7.33 o 
   1   5  -5      152.21      150.81      5.43 o 
   3   5  -5      648.96      659.10     12.15 o 
   5   5  -5       88.60       89.43      8.83 o 
   7   5  -5      535.81      555.02     13.10 o 
   9   5  -5       40.80       50.90      3.76 o 
  11   5  -5       23.98       33.66      3.44 o 
  13   5  -5        4.69        4.89      5.92 o 
  -6   6  -5      146.62      155.94     12.59 o 
  -4   6  -5      188.25      151.98     11.77 o 
  -2   6  -5     1742.26     1702.25     52.21 o 
   0   6  -5      330.23      321.71      8.86 o 
   2   6  -5      725.23      671.54     14.34 o 
   4   6  -5      230.13      209.35      5.36 o 
   6   6  -5      247.50      243.31      6.10 o 
   8   6  -5        5.71        5.52      2.20 o 
  10   6  -5       99.97       98.50     11.99 o 
  12   6  -5       39.95       44.81      5.12 o 
  -7   7  -5        2.82        2.05      4.45 o 
  -5   7  -5       78.96       73.83      8.96 o 
  -3   7  -5      462.51      439.37     20.53 o 
  -1   7  -5     1680.70     1658.39     50.16 o 
   1   7  -5      130.62      118.52      5.05 o 
   3   7  -5      259.97      229.87      7.12 o 
   5   7  -5      364.08      352.51      9.15 o 
   7   7  -5       25.39       19.19      2.41 o 
   9   7  -5       54.17       53.35      3.87 o 
  11   7  -5       16.46       18.69      2.98 o 
  -6   8  -5       68.90       54.88      8.48 o 
  -4   8  -5       24.30       31.82      6.16 o 
  -2   8  -5      271.22      264.13     15.19 o 
   0   8  -5      317.72      317.48     13.35 o 
   2   8  -5     1121.09     1082.25     21.14 o 
   4   8  -5       58.52       58.22      3.64 o 
   6   8  -5       25.17       28.57      2.64 o 
   8   8  -5       42.23       36.38      4.26 o 
  10   8  -5       18.03       12.16      8.21 o 
  12   8  -5        3.15       -4.45      4.86 o 
  -5   9  -5       39.42       31.75      6.77 o 
  -3   9  -5      170.49      160.67     12.11 o 
  -1   9  -5     1491.80     1374.58     41.95 o 
   1   9  -5      269.77      250.18      8.13 o 
   3   9  -5     1022.27      986.93     19.90 o 
   5   9  -5      132.88      143.57      7.71 o 
   7   9  -5      209.04      208.74      7.34 o 
   9   9  -5       34.70       34.52      4.35 o 
  11   9  -5       16.24       15.01      3.89 o 
  -6  10  -5        3.26        2.94      4.79 o 
  -4  10  -5       95.04       91.69     10.13 o 
  -2  10  -5       85.83       82.52      8.48 o 
   0  10  -5      272.09      267.10     10.69 o 
   2  10  -5      222.14      208.59      7.88 o 
   4  10  -5       67.41       73.15      4.35 o 
   6  10  -5      264.39      270.38      8.76 o 
   8  10  -5       33.42       34.09      6.88 o 
  10  10  -5       41.76       49.20      5.39 o 
  -5  11  -5       18.58       17.45      6.09 o 
  -3  11  -5        2.18        2.33      4.52 o 
  -1  11  -5       59.94       49.89      4.98 o 
   1  11  -5       28.33       30.24      4.47 o 
   3  11  -5       84.27       86.90      7.60 o 
   5  11  -5       22.24       19.41      3.02 o 
   7  11  -5       26.82       28.46      3.42 o 
   9  11  -5       81.41       89.66      6.94 o 
  -4  12  -5       22.72       34.42      7.32 o 
  -2  12  -5       16.94       27.44      5.68 o 
   0  12  -5       79.13       79.27      9.37 o 
   2  12  -5        9.20        3.39      2.33 o 
   4  12  -5       40.82       46.35      6.07 o 
   6  12  -5      131.76      129.16      6.20 o 
   8  12  -5      142.31      139.73     12.52 o 
  10  12  -5       19.85       16.08      5.75 o 
  -3  13  -5       46.92       57.41      8.90 o 
  -1  13  -5      106.85       97.58      9.92 o 
   1  13  -5      157.35      162.67      9.01 o 
   3  13  -5       48.02       47.64      5.04 o 
   5  13  -5       99.43       98.25      7.03 o 
   7  13  -5      103.13      109.64      7.28 o 
   9  13  -5       17.30       24.70      5.61 o 
  -2  14  -5       78.76       87.31     10.33 o 
   0  14  -5       62.40       70.32      6.60 o 
   2  14  -5       20.41       25.71      4.52 o 
   4  14  -5       21.16       19.39      3.95 o 
   6  14  -5       21.11       23.42      3.92 o 
   8  14  -5       12.43       15.67      5.68 o 
  -1  15  -5       20.19       23.95      5.47 o 
   1  15  -5       57.80       63.79      6.84 o 
   3  15  -5       33.18       34.95      4.76 o 
   5  15  -5        2.89        2.73      3.16 o 
   2  16  -5       28.97       36.76      7.25 o 
   4  16  -5       24.10       16.91      4.05 o 
  -8   0  -4       38.01       41.88      6.98 o 
  -6   0  -4      114.68      131.45     10.40 o 
  -4   0  -4      418.33      448.33     18.82 o 
  -2   0  -4     1384.09     1332.61     39.28 o 
   0   0  -4    10402.79    11405.57    203.09 o 
   2   0  -4     5679.08     6427.81    119.57 o 
   4   0  -4     4437.20     4758.67     86.67 o 
   6   0  -4      332.23      334.14     10.59 o 
   8   0  -4      157.99      146.65      7.20 o 
  10   0  -4      109.68       99.60      9.41 o 
  12   0  -4      294.68      249.89     15.81 o 
  -9   1  -4       13.36       16.70      4.01 o 
  -7   1  -4       56.27       67.22      5.66 o 
  -5   1  -4       33.83       28.63      3.45 o 
  -3   1  -4      524.79      530.65     14.60 o 
  -1   1  -4      789.70      798.78     14.51 o 
   1   1  -4     5350.55     5755.36     66.36 o 
   3   1  -4       81.07       84.29      2.06 o 
   5   1  -4      222.34      231.71      6.30 o 
   7   1  -4      261.10      247.06      9.51 o 
   9   1  -4      138.32      141.36      7.16 o 
  11   1  -4        3.75        4.89      2.63 o 
  13   1  -4       18.27       25.09      4.36 o 
  -8   2  -4        6.68        8.59      3.24 o 
  -6   2  -4        3.14        7.56      3.70 o 
  -4   2  -4      151.52      148.16      7.11 o 
  -2   2  -4      494.20      472.95      9.91 o 
   0   2  -4     1616.47     1918.56     30.67 o 
   2   2  -4      429.34      293.94     80.81 o 
   4   2  -4      963.57      953.78     14.32 o 
   6   2  -4      404.62      407.28      9.73 o 
   8   2  -4       10.45       13.00      3.11 o 
  10   2  -4       76.41       80.79      6.96 o 
  12   2  -4       95.52       89.59     10.33 o 
  -9   3  -4       48.92       64.59      8.96 o 
  -7   3  -4      103.94      114.34     10.54 o 
  -5   3  -4      143.05      162.97      9.31 o 
  -3   3  -4      240.08      242.01      8.97 o 
  -1   3  -4      430.28      409.43      9.00 o 
   1   3  -4     1208.72     1307.45     18.96 o 
   3   3  -4      198.80      171.86     13.47 o 
   5   3  -4     1267.07     1335.38     26.40 o 
   7   3  -4      277.28      257.97      8.48 o 
   9   3  -4       41.86       45.50      3.59 o 
  11   3  -4        2.13        7.40      3.25 o 
  13   3  -4       20.47       22.60      4.25 o 
  -8   4  -4       61.47       75.20      9.10 o 
  -6   4  -4      117.91      122.83     10.40 o 
  -4   4  -4       36.85       32.78      5.34 o 
  -2   4  -4      724.10      713.72     17.05 o 
   0   4  -4      750.93      719.39     14.03 o 
   2   4  -4     1774.33     1818.43     25.70 o 
   4   4  -4      695.62      664.06     11.02 o 
   6   4  -4      176.05      172.79      4.55 o 
   8   4  -4      404.85      387.74     11.80 o 
  10   4  -4       40.02       45.63      3.73 o 
  12   4  -4        0.15        5.37      3.46 o 
  -9   5  -4       48.58       73.15      9.58 o 
  -7   5  -4       30.70       31.75      6.57 o 
  -5   5  -4      358.65      366.56     18.27 o 
  -3   5  -4      122.44      113.79      8.90 o 
  -1   5  -4       91.63       87.88      4.54 o 
   1   5  -4      729.16      775.82     12.61 o 
   3   5  -4      154.52      165.90      4.15 o 
   5   5  -4      240.64      268.08      5.94 o 
   7   5  -4      534.44      553.64     10.41 o 
   9   5  -4      171.84      172.49      6.79 o 
  11   5  -4       31.15       37.72      4.56 o 
  13   5  -4        0.29       -1.67      3.16 o 
  -8   6  -4        7.49       -3.35      4.24 o 
  -6   6  -4      186.63      176.34     12.86 o 
  -4   6  -4      305.52      310.59     16.35 o 
  -2   6  -4      225.06      211.19      7.84 o 
   0   6  -4      138.27      143.70      5.05 o 
   2   6  -4      272.83      282.22      5.91 o 
   4   6  -4     1389.13     1427.76     21.10 o 
   6   6  -4      515.42      449.06     58.36 o 
   8   6  -4        1.90       -0.16      2.91 o 
  10   6  -4       10.00        8.90      2.36 o 
  12   6  -4       17.43       22.24      4.06 o 
  -7   7  -4       15.08       14.99      5.27 o 
  -5   7  -4      605.62      602.36     25.87 o 
  -3   7  -4      223.77      212.53     12.52 o 
  -1   7  -4     1450.74     1415.26     31.00 o 
   1   7  -4       89.42       78.35      3.84 o 
   3   7  -4      863.98      833.60     25.70 o 
   5   7  -4       12.89       13.74      2.67 o 
   7   7  -4      379.85      373.31     11.41 o 
   9   7  -4       30.45       40.27      3.59 o 
  11   7  -4       56.56       64.00      7.05 o 
  -8   8  -4       29.39       22.58      6.36 o 
  -6   8  -4       72.93       58.30      7.94 o 
  -4   8  -4     1231.22     1161.34     40.37 o 
  -2   8  -4      163.19      149.01     14.13 o 
   0   8  -4     1774.52     1776.03     54.21 o 
   2   8  -4     1007.95     1003.79     19.39 o 
   4   8  -4      163.41      151.13      5.96 o 
   6   8  -4       91.09       84.65      4.20 o 
   8   8  -4      192.80      132.74     44.82 o 
  10   8  -4       67.61       76.11      4.81 o 
  12   8  -4       12.74       20.55      4.10 o 
  -7   9  -4       43.21       31.68      7.18 o 
  -5   9  -4       17.64        8.76      4.72 o 
  -3   9  -4        9.42       15.81      4.93 o 
  -1   9  -4       49.21       52.84      4.33 o 
   1   9  -4       27.78       25.27      2.59 o 
   3   9  -4      241.58      242.21      7.59 o 
   5   9  -4       81.48       80.41      4.20 o 
   7   9  -4       23.38       23.20      2.67 o 
   9   9  -4       82.99       67.66      5.65 o 
  11   9  -4       52.92       61.17      8.35 o 
  -6  10  -4       29.32       39.21      7.39 o 
  -4  10  -4      197.90      166.89     12.66 o 
  -2  10  -4        0.66       -1.08      2.53 o 
   0  10  -4       12.16       16.72      2.51 o 
   2  10  -4      188.37      181.98      6.61 o 
   4  10  -4      419.36      395.27     10.52 o 
   6  10  -4      196.83      197.15      7.11 o 
   8  10  -4      109.91      124.63      7.45 o 
  10  10  -4       23.93       28.99      4.30 o 
  -5  11  -4       62.72       70.89      9.10 o 
  -3  11  -4      121.98      134.94     11.15 o 
  -1  11  -4       96.86       96.66      6.32 o 
   1  11  -4       88.86       87.44      4.75 o 
   3  11  -4      666.24      646.69     15.16 o 
   5  11  -4      456.94      455.01     11.85 o 
   7  11  -4      284.62      279.17      9.17 o 
   9  11  -4      178.08      212.19     15.26 o 
  -6  12  -4        9.38       17.93      5.82 o 
  -4  12  -4       77.34       61.58      8.69 o 
  -2  12  -4       38.91       37.84      6.50 o 
   0  12  -4       74.71       85.15      9.92 o 
   2  12  -4       69.21       72.23      6.46 o 
   4  12  -4       62.53       52.09      5.06 o 
   6  12  -4       61.58       53.50      5.05 o 
   8  12  -4       37.28       27.78      6.30 o 
  10  12  -4        5.59        4.17      4.04 o 
  -5  13  -4       12.07        8.14      5.75 o 
  -3  13  -4        5.81        2.94      4.52 o 
  -1  13  -4       17.70       14.83      3.51 o 
   1  13  -4       13.25        7.73      2.83 o 
   3  13  -4        6.46        5.80      2.96 o 
   5  13  -4       43.34       37.30      4.40 o 
   7  13  -4       25.89       29.25      4.18 o 
   9  13  -4        9.81       17.59      5.27 o 
  -4  14  -4       41.37       44.41      7.73 o 
  -2  14  -4       80.78       85.67      9.92 o 
   0  14  -4       41.75       46.47      5.20 o 
   2  14  -4      128.12      146.89      8.46 o 
   4  14  -4      161.73      163.35      9.16 o 
   6  14  -4        2.97        2.68      5.78 o 
   8  14  -4        7.42       16.01      5.41 o 
  -3  15  -4       44.30       41.33      7.73 o 
  -1  15  -4       10.80       16.08      4.01 o 
   1  15  -4       91.05       87.00      6.81 o 
   3  15  -4       88.36       85.15      6.93 o 
   5  15  -4      136.76      126.42      8.21 o 
   7  15  -4       20.57       29.29      4.20 o 
   0  16  -4       55.28       59.49      6.11 o 
   2  16  -4       67.08       68.85      6.31 o 
   4  16  -4       28.75       38.43      5.92 o 
  -9   1  -3        7.24        7.09      3.22 o 
  -7   1  -3      224.96      212.73      9.46 o 
  -5   1  -3      130.86      141.08      8.31 o 
  -3   1  -3     3798.21     4081.13     79.75 o 
  -1   1  -3      786.10      824.51     14.40 o 
   1   1  -3     1258.64     1289.61     16.08 o 
   3   1  -3     2044.68     2074.79     25.08 o 
   5   1  -3      690.89      674.56     25.05 o 
   7   1  -3      460.91      469.95      7.88 o 
   9   1  -3     1602.25     1564.86     38.85 o 
  11   1  -3       56.76       57.47      5.48 o 
  13   1  -3       93.63       87.38      9.82 o 
 -10   2  -3        8.50        7.80      5.27 o 
  -8   2  -3       23.53       23.65      3.75 o 
  -6   2  -3      267.76      273.02     10.37 o 
  -4   2  -3      346.76      325.18     10.45 o 
  -2   2  -3     2703.15     2741.03     54.53 o 
   0   2  -3      462.85      473.30     11.38 o 
   2   2  -3     5082.22     5354.16     98.23 o 
   4   2  -3     1021.14      947.97     27.40 o 
   6   2  -3      527.71      506.78      9.90 o 
   8   2  -3        7.04        9.99      2.08 o 
  10   2  -3      283.04      270.20     10.94 o 
  12   2  -3       22.35       28.40      4.27 o 
  -9   3  -3       12.85       13.21      5.20 o 
  -7   3  -3        4.38        5.61      3.83 o 
  -5   3  -3      784.40      734.26     29.63 o 
  -3   3  -3      826.16      774.76     22.62 o 
  -1   3  -3      945.15      930.54     19.76 o 
   1   3  -3      236.97      241.76      4.86 o 
   3   3  -3      108.07      105.82      3.74 o 
   5   3  -3      812.99      763.36     12.07 o 
   7   3  -3       52.33       44.27      2.99 o 
   9   3  -3       72.83       64.65      4.11 o 
  11   3  -3       26.65       30.45      4.20 o 
  13   3  -3        9.91       11.69      3.53 o 
 -10   4  -3        7.13        3.08      4.65 o 
  -8   4  -3        4.83        4.65      4.11 o 
  -6   4  -3       62.97       56.59      6.71 o 
  -4   4  -3      324.62      318.73     14.71 o 
  -2   4  -3     1330.67     1357.92     27.53 o 
   0   4  -3     2124.57     2265.97     35.80 o 
   2   4  -3      866.84      986.70     16.93 o 
   4   4  -3      194.74      202.47      5.34 o 
   6   4  -3      208.80      207.05      5.03 o 
   8   4  -3       13.58       17.20      2.37 o 
  10   4  -3       11.93       12.86      3.23 o 
  12   4  -3       15.53       15.50      3.68 o 
  -9   5  -3       44.88       49.61      7.80 o 
  -7   5  -3       43.33       50.98      6.98 o 
  -5   5  -3      190.90      183.79     11.50 o 
  -3   5  -3      250.99      260.85      8.02 o 
  -1   5  -3      955.99     1024.97     31.96 o 
   1   5  -3     2498.02     2684.05     41.97 o 
   3   5  -3     2219.72     2316.98     31.69 o 
   5   5  -3      590.46      586.39     24.67 o 
   7   5  -3      144.83      155.38      4.64 o 
   9   5  -3       69.78       77.12      4.63 o 
  11   5  -3       44.89       49.05      5.22 o 
  13   5  -3        2.86       10.93      3.89 o 
  -8   6  -3      215.10      227.93     15.26 o 
  -6   6  -3       24.71       27.85      5.47 o 
  -4   6  -3      208.81      193.78     11.84 o 
  -2   6  -3       58.65       59.65      4.31 o 
   0   6  -3      672.12      663.71     15.75 o 
   2   6  -3      683.79      737.83     14.05 o 
   4   6  -3     3364.92     3642.85     48.62 o 
   6   6  -3      277.81      247.41      7.15 o 
   8   6  -3      241.27      253.93      7.14 o 
  10   6  -3       31.93       38.63      4.59 o 
  12   6  -3        2.73       10.26      3.68 o 
  -9   7  -3       29.75       22.58      6.30 o 
  -7   7  -3      269.11      278.22     16.63 o 
  -5   7  -3       67.49       66.17      7.53 o 
  -3   7  -3      287.83      275.08      9.27 o 
  -1   7  -3      431.48      424.39     26.24 o 
   1   7  -3      514.37      550.79     11.73 o 
   3   7  -3     1268.61     1335.08     19.64 o 
   5   7  -3      563.87      573.31     10.39 o 
   7   7  -3       53.45       50.98      2.79 o 
   9   7  -3       32.79       31.47      3.09 o 
  11   7  -3        6.99       12.15      3.67 o 
  -8   8  -3       84.18       99.70     10.54 o 
  -6   8  -3        6.67       14.99      4.79 o 
  -4   8  -3      328.58      310.32     16.15 o 
  -2   8  -3       87.18       85.14      4.84 o 
   0   8  -3      871.00      895.45     17.36 o 
   2   8  -3       75.28       65.89      3.45 o 
   4   8  -3       97.54       89.60      4.12 o 
   6   8  -3       63.97       68.58      3.14 o 
   8   8  -3      154.50      158.59      5.31 o 
  10   8  -3       18.37       13.14      3.53 o 
  12   8  -3        1.76        3.81      5.75 o 
  -7   9  -3      256.52      259.27     16.70 o 
  -5   9  -3       19.50       24.36      5.41 o 
  -3   9  -3      389.96      382.16     12.16 o 
  -1   9  -3      557.51      558.14     19.06 o 
   1   9  -3      471.73      447.91     10.62 o 
   3   9  -3       80.31       72.84      3.83 o 
   5   9  -3      348.15      354.65      9.40 o 
   7   9  -3      232.22      240.94      7.76 o 
   9   9  -3       84.21       80.94      5.92 o 
  11   9  -3        4.51        6.58      5.61 o 
  -8  10  -3        9.94       19.09      6.50 o 
  -6  10  -3       14.11       11.22      5.00 o 
  -4  10  -3       34.33       34.97      6.02 o 
  -2  10  -3       52.88       64.59      4.98 o 
   0  10  -3      869.11      831.41     22.86 o 
   2  10  -3       26.76       24.12      2.64 o 
   4  10  -3      671.42      638.54     19.46 o 
   6  10  -3      374.55      381.40     10.31 o 
   8  10  -3      243.07      252.71      8.48 o 
  -7  11  -3        8.97        7.18      5.47 o 
  -5  11  -3       14.09        3.15      4.17 o 
  -3  11  -3       41.47       37.78      4.28 o 
  -1  11  -3      278.60      264.67     14.64 o 
   1  11  -3      179.53      157.33      6.17 o 
   3  11  -3      288.68      275.56     11.28 o 
   5  11  -3      374.07      380.81     10.44 o 
   7  11  -3       35.89       38.38      4.24 o 
   9  11  -3       19.04       15.74      4.79 o 
  -6  12  -3       24.59       25.59      6.57 o 
  -4  12  -3       51.09       42.29      7.12 o 
  -2  12  -3      104.02       90.01      6.24 o 
   0  12  -3      361.67      327.72     19.02 o 
   2  12  -3      638.95      603.28     17.62 o 
   4  12  -3      334.88      327.64     12.38 o 
   6  12  -3      346.65      347.75     13.07 o 
   8  12  -3      136.46      140.89     10.13 o 
  -5  13  -3       18.85       28.81      6.77 o 
  -3  13  -3       38.56       48.93      7.60 o 
  -1  13  -3      299.65      313.06     12.24 o 
   1  13  -3      307.86      280.59     11.57 o 
   3  13  -3        7.81       14.79      3.42 o 
   5  13  -3       61.12       78.15      5.94 o 
   7  13  -3       17.61       19.00      3.65 o 
   9  13  -3        7.75       14.30      5.06 o 
  -4  14  -3        0.20        6.91      5.13 o 
  -2  14  -3       49.53       50.37      5.48 o 
   0  14  -3      105.35      111.41      7.29 o 
   2  14  -3      166.11      151.05      8.52 o 
   4  14  -3      153.20      163.27      8.93 o 
   6  14  -3       40.08       47.42     10.30 o 
   8  14  -3       63.26       60.87      5.95 o 
  -3  15  -3       38.03       33.53      7.05 o 
  -1  15  -3        0.31        0.61      3.09 o 
   1  15  -3       59.95       45.04      6.16 o 
   3  15  -3       18.70       11.39      3.30 o 
   5  15  -3       16.13       17.75      3.84 o 
   7  15  -3       10.03        7.45      5.30 o 
  -2  16  -3       42.15       40.04      5.31 o 
   0  16  -3       43.32       48.97      5.39 o 
   2  16  -3       40.57       43.50      5.23 o 
   4  16  -3        9.08       14.06      3.49 o 
   6  16  -3       47.63       55.94      7.22 o 
   1  17  -3      136.64      161.19     14.99 o 
   3  17  -3       36.96       41.53      5.44 o 
 -10   0  -2      137.84      179.42     13.27 o 
  -8   0  -2      159.29      174.56     11.77 o 
  -6   0  -2     2202.62     2379.41     67.54 o 
  -4   0  -2      206.28      205.49     10.40 o 
  -2   0  -2      941.72      947.57     27.99 o 
   0   0  -2     4239.18     4238.01     76.36 o 
   2   0  -2     8228.90     8992.25    164.08 o 
   4   0  -2     7378.01     7178.13    105.64 o 
   6   0  -2    19795.17     7919.79    209.32 o 
   8   0  -2      365.29      154.85     10.67 o 
  10   0  -2      734.04      733.54     29.83 o 
  12   0  -2        4.99       -4.31      4.45 o 
  -9   1  -2       38.71       49.11      4.88 o 
  -7   1  -2       37.88       42.80      4.93 o 
  -5   1  -2      350.64      352.36     10.67 o 
  -3   1  -2      780.96      754.17     16.91 o 
  -1   1  -2     1010.77      980.90     19.11 o 
   1   1  -2      256.28      245.17      9.17 o 
   3   1  -2     1028.98      861.67     62.57 o 
   5   1  -2       81.97       69.45      4.24 o 
   7   1  -2     1403.15     1362.48     20.24 o 
   9   1  -2      210.69      201.69      9.02 o 
  11   1  -2        8.04        8.93      4.11 o 
  13   1  -2        1.15        0.54      3.33 o 
 -10   2  -2        8.07       11.63      4.79 o 
  -8   2  -2       47.64       46.78      4.96 o 
  -6   2  -2       65.68       72.50      4.83 o 
  -4   2  -2       78.07       79.34      4.79 o 
  -2   2  -2       18.61       14.43      1.17 o 
   0   2  -2     2278.89     2221.65     29.48 o 
   2   2  -2      107.17      106.48      3.85 o 
   4   2  -2       97.56       91.31      2.56 o 
   6   2  -2     2149.42     2251.58     35.54 o 
   8   2  -2       15.64       13.43      1.75 o 
  10   2  -2      106.89       89.81      6.27 o 
  12   2  -2        0.35       -2.73      2.73 o 
  -9   3  -2       52.56       40.58      6.43 o 
  -7   3  -2      171.29      194.81     11.84 o 
  -5   3  -2      376.19      373.82     15.94 o 
  -3   3  -2     1307.50     1299.84     25.72 o 
  -1   3  -2     7186.73     7692.78    135.15 o 
   1   3  -2     2826.99     2861.18     43.14 o 
   3   3  -2       89.81       71.21      3.45 o 
   5   3  -2       31.51       32.65      1.77 o 
   7   3  -2      334.41      301.88      7.89 o 
   9   3  -2       49.03       45.69      4.39 o 
  11   3  -2        1.37        0.60      2.80 o 
  13   3  -2        2.46        2.99      3.27 o 
 -10   4  -2       10.87        9.79      4.86 o 
  -8   4  -2      110.10      115.09      9.65 o 
  -6   4  -2      246.03      248.18     13.27 o 
  -4   4  -2       89.97       76.64      6.23 o 
  -2   4  -2     1563.79     1585.64     31.27 o 
   0   4  -2     2327.82     2400.53     40.57 o 
   2   4  -2     2549.26     2546.03     45.98 o 
   4   4  -2      310.31      308.69      7.06 o 
   6   4  -2      116.77      122.32      3.70 o 
   8   4  -2      355.95      368.50      8.14 o 
  10   4  -2       49.45       52.57      5.12 o 
  12   4  -2       11.32       12.37      3.65 o 
  -9   5  -2        1.88       -2.60      3.97 o 
  -7   5  -2       29.91       33.19      5.61 o 
  -5   5  -2      102.05       97.44      7.66 o 
  -3   5  -2      586.75      627.14     14.78 o 
  -1   5  -2      896.71      950.77     19.92 o 
   1   5  -2     5192.20     5562.69     83.44 o 
   3   5  -2      659.09      662.08     10.46 o 
   5   5  -2      303.16      310.97      6.40 o 
   7   5  -2      234.51      236.65      8.71 o 
   9   5  -2       10.28        7.32      2.67 o 
  11   5  -2       37.92       31.89      4.48 o 
  -8   6  -2       21.13       25.73      5.75 o 
  -6   6  -2       45.72       34.90      5.41 o 
  -4   6  -2      375.09      344.12     15.40 o 
  -2   6  -2      338.54      325.30     13.75 o 
   0   6  -2     4515.26     4977.50     75.13 o 
   2   6  -2     1134.09     1193.14     20.70 o 
   4   6  -2      526.12      507.16      8.96 o 
   6   6  -2       61.83       55.59      2.71 o 
   8   6  -2       42.43       39.67      2.63 o 
  10   6  -2       29.67       15.87      3.70 o 
  12   6  -2       25.30       34.23      7.94 o 
  -9   7  -2        4.75       11.43      4.79 o 
  -7   7  -2      202.18      193.44     12.73 o 
  -5   7  -2       77.27       74.79      7.18 o 
  -3   7  -2     1818.35     1755.15     50.70 o 
  -1   7  -2       28.39       24.80      2.55 o 
   1   7  -2     4400.94     4697.98     70.94 o 
   3   7  -2      349.89      370.47      6.98 o 
   5   7  -2     1444.29     1406.68     34.13 o 
   7   7  -2      160.60      166.66      6.14 o 
   9   7  -2       25.21       36.54      5.17 o 
  11   7  -2       33.82       47.48      6.50 o 
  -8   8  -2        6.56       11.77      5.13 o 
  -6   8  -2       70.86       63.23      7.46 o 
  -4   8  -2      306.79      283.29     14.51 o 
  -2   8  -2      237.10      246.77      8.44 o 
   0   8  -2      158.24      160.00      5.20 o 
   2   8  -2      776.17      783.32     15.11 o 
   4   8  -2      521.38      528.96      9.58 o 
   6   8  -2      396.67      353.94     27.43 o 
   8   8  -2      110.08      128.32      4.83 o 
  10   8  -2      128.11      123.24      7.64 o 
  12   8  -2       27.58       36.59      5.08 o 
  -9   9  -2        4.89       -4.93      4.93 o 
  -7   9  -2        8.16        5.54      4.45 o 
  -5   9  -2       10.10       13.00      4.31 o 
  -3   9  -2       47.01       52.05      5.71 o 
  -1   9  -2       57.31       54.66      4.03 o 
   1   9  -2      438.95      428.65     10.01 o 
   3   9  -2      137.49      150.21      5.22 o 
   5   9  -2       16.12       14.21      2.04 o 
   7   9  -2        6.18        3.80      1.66 o 
   9   9  -2        1.53       -1.12      2.53 o 
  11   9  -2        1.34        5.47      4.72 o 
  -8  10  -2        0.43        1.30      4.45 o 
  -6  10  -2       71.62       80.20      8.69 o 
  -4  10  -2      251.76      256.87     14.30 o 
  -2  10  -2      532.73      536.17     15.34 o 
   0  10  -2      393.04      389.49      9.77 o 
   2  10  -2      697.44      706.04     14.71 o 
   4  10  -2      244.93      231.91      8.10 o 
   6  10  -2       61.70       66.20      4.06 o 
   8  10  -2       24.16       20.62      3.97 o 
  -7  11  -2        1.83       -1.64      4.52 o 
  -5  11  -2      105.01       86.56      9.10 o 
  -3  11  -2      762.36      730.47     31.85 o 
  -1  11  -2      376.09      357.66     12.04 o 
   1  11  -2     1190.02     1177.08     27.64 o 
   3  11  -2     1191.95     1194.33     28.09 o 
   5  11  -2      726.73      755.02     20.67 o 
   7  11  -2        6.25       13.48      3.76 o 
   9  11  -2       13.69       15.12      5.54 o 
  -6  12  -2       15.33       21.42      6.09 o 
  -4  12  -2       31.75       31.75      6.02 o 
  -2  12  -2       11.50       15.89      3.29 o 
   0  12  -2       48.55       44.41      4.47 o 
   2  12  -2      486.49      477.69     14.95 o 
   4  12  -2       87.59      100.97      6.32 o 
   6  12  -2        3.12        3.01      2.70 o 
   8  12  -2       10.33       15.70      3.58 o 
  -7  13  -2        7.29       12.18      5.95 o 
  -5  13  -2       17.67        5.41      4.93 o 
  -3  13  -2       61.51       65.82      5.71 o 
  -1  13  -2       26.32       11.55      3.29 o 
   1  13  -2      339.68      343.55     16.70 o 
   3  13  -2       66.43       65.07      5.30 o 
   5  13  -2      205.98      190.88      9.47 o 
   7  13  -2       53.71       48.71      5.10 o 
   9  13  -2        6.47       -4.45      4.45 o 
  -6  14  -2       29.27       38.93      7.60 o 
  -4  14  -2       63.35       90.94      9.85 o 
  -2  14  -2      261.01      252.35     11.12 o 
   0  14  -2       24.64       19.21      3.70 o 
   2  14  -2      200.15      200.19     12.52 o 
   4  14  -2       39.54       36.49      4.38 o 
   6  14  -2       18.02       11.66      3.50 o 
   8  14  -2       21.17       12.91      7.08 o 
  -5  15  -2       49.19       57.34      8.76 o 
  -3  15  -2       50.66       53.90      5.63 o 
  -1  15  -2      106.88      104.03      7.32 o 
   1  15  -2       46.64       43.86      8.42 o 
   3  15  -2      218.48      226.44     10.73 o 
   5  15  -2      102.59      104.33      7.49 o 
   7  15  -2       32.83       32.88      4.79 o 
  -2  16  -2       30.64       40.06      5.22 o 
   0  16  -2       19.38       14.20      3.80 o 
   2  16  -2       14.28       14.26      6.40 o 
   4  16  -2       47.72       62.12      8.79 o 
   6  16  -2       63.13       92.38     15.74 o 
  -1  17  -2        4.99       10.28      3.44 o 
   1  17  -2       21.32       14.08      4.48 o 
   3  17  -2       19.35       21.01      4.01 o 
  -9   1  -1      153.24      167.38      7.98 o 
  -7   1  -1       12.21       16.61      3.18 o 
  -5   1  -1      185.85      183.20      6.53 o 
  -3   1  -1     1389.61     1348.40     28.36 o 
  -1   1  -1    10036.49    10080.08    143.66 o 
   1   1  -1     5400.52     5813.07    146.71 o 
   3   1  -1    76667.35    60018.73   1802.35 o 
   5   1  -1      234.57      273.78      6.38 o 
   7   1  -1     1853.35     1211.33    298.91 o 
   9   1  -1        2.83        7.13      1.98 o 
  11   1  -1        7.27       13.92      3.52 o 
  -8   2  -1       70.70       83.34      7.46 o 
  -6   2  -1       80.03       75.27      4.50 o 
  -4   2  -1     2006.84     2079.77     38.49 o 
  -2   2  -1     1002.24     1001.67     40.20 o 
   0   2  -1     3668.63     3690.61     54.26 o 
   2   2  -1      623.86      511.82     73.73 o 
   4   2  -1     4751.86     4872.69    185.21 o 
   6   2  -1     1629.96     1622.07     94.74 o 
   8   2  -1        2.44        3.41      1.63 o 
  10   2  -1       20.75       30.02      4.03 o 
  12   2  -1       17.03       10.29      3.53 o 
  -9   3  -1       58.62       71.57      7.53 o 
  -7   3  -1        2.12        1.57      2.81 o 
  -5   3  -1      617.26      651.49     22.17 o 
  -3   3  -1      205.54      203.01      5.69 o 
  -1   3  -1     2080.65     1969.73     51.18 o 
   1   3  -1     2552.09     2574.84     33.44 o 
   3   3  -1      904.69      883.13     14.58 o 
   5   3  -1      920.68      891.32     45.06 o 
   7   3  -1       85.21       93.79      5.35 o 
   9   3  -1       52.54       55.06      4.95 o 
  11   3  -1        0.93       -1.25      2.60 o 
  -8   4  -1       63.10       77.80      7.60 o 
  -6   4  -1      331.61      320.17     14.64 o 
  -4   4  -1      804.70      825.63     22.17 o 
  -2   4  -1      726.85      692.43     16.49 o 
   0   4  -1      305.81      315.06      6.37 o 
   2   4  -1     1623.22     1637.68     22.08 o 
   4   4  -1      233.09      229.13      5.52 o 
   6   4  -1      169.16      162.95      4.42 o 
   8   4  -1       20.89       16.01      3.48 o 
  10   4  -1       28.22       37.85      4.45 o 
  12   4  -1        1.73        4.31      3.23 o 
  -9   5  -1        0.57        5.41      4.17 o 
  -7   5  -1       50.11       56.25      6.43 o 
  -5   5  -1      139.97      138.42      5.44 o 
  -3   5  -1     1789.93     1800.74     58.47 o 
  -1   5  -1      528.42      568.64     12.84 o 
   1   5  -1     1577.16     1624.53     22.22 o 
   3   5  -1       77.79       54.73      6.15 o 
   5   5  -1      798.09      773.57     12.52 o 
   7   5  -1      116.43      103.52      3.81 o 
   9   5  -1       82.41       86.01      4.71 o 
  11   5  -1        5.13        3.49      2.92 o 
  -8   6  -1       11.24        6.16      4.17 o 
  -6   6  -1      532.74      525.86     20.66 o 
  -4   6  -1      316.79      291.25      8.59 o 
  -2   6  -1     7247.07     7533.57    290.27 o 
   0   6  -1      897.28      976.40     16.84 o 
   2   6  -1     2433.43     2532.49     34.12 o 
   4   6  -1     1228.33     1221.90     35.56 o 
   6   6  -1      129.62      127.43      4.86 o 
   8   6  -1      293.90      317.02      8.90 o 
  10   6  -1        3.05        6.61      3.07 o 
  12   6  -1       11.24       11.01      5.10 o 
  -9   7  -1        6.46       13.55      5.00 o 
  -7   7  -1       43.21       38.87      5.82 o 
  -5   7  -1      266.88      263.04      8.59 o 
  -3   7  -1      894.48      919.60     29.59 o 
  -1   7  -1      515.73      561.72     13.78 o 
   1   7  -1      606.20      630.65      9.96 o 
   3   7  -1      596.86      606.42     10.18 o 
   5   7  -1      190.32      183.89      4.96 o 
   7   7  -1      266.50      254.36      6.54 o 
   9   7  -1      127.37      122.57      5.71 o 
  11   7  -1       10.16       11.41      6.19 o 
  -8   8  -1        6.67        7.32      4.52 o 
  -6   8  -1      154.94      163.13     10.81 o 
  -4   8  -1       19.26       12.52      8.66 o 
  -2   8  -1      716.85      748.10     17.69 o 
   0   8  -1      175.38      177.74      5.24 o 
   2   8  -1      844.29      821.53     12.91 o 
   4   8  -1      125.02      118.87      4.69 o 
   6   8  -1       34.70       33.79      2.44 o 
   8   8  -1      109.49      121.85      5.50 o 
  10   8  -1        2.29        4.23      4.52 o 
  -7   9  -1       90.67      100.31      9.24 o 
  -5   9  -1       29.12       32.23      5.27 o 
  -3   9  -1      257.08      239.80      8.64 o 
  -1   9  -1      753.62      746.75     18.29 o 
   1   9  -1      905.93      841.00     15.92 o 
   3   9  -1      266.04      262.28      5.91 o 
   5   9  -1      206.05      203.34     14.26 o 
   7   9  -1      297.62      315.49      7.88 o 
   9   9  -1       80.21       92.33      7.66 o 
  11   9  -1        8.35       12.80      5.13 o 
  -8  10  -1       25.44       28.67      6.30 o 
  -6  10  -1      266.06      270.08     15.26 o 
  -4  10  -1      118.95      120.32      6.17 o 
  -2  10  -1     1124.26     1126.71     26.04 o 
   0  10  -1     1123.90     1123.69     25.80 o 
   2  10  -1      486.77      469.52     13.77 o 
   4  10  -1       54.70       51.93      4.33 o 
   6  10  -1      171.07      177.57      8.20 o 
   8  10  -1       65.99       79.63      4.78 o 
  10  10  -1        5.36        4.93      4.86 o 
  -7  11  -1       17.88       19.98      5.82 o 
  -5  11  -1      227.66      240.79     14.10 o 
  -3  11  -1      133.08      116.42      6.41 o 
  -1  11  -1     1287.76     1243.55     28.63 o 
   1  11  -1       17.07       13.16      2.78 o 
   3  11  -1       23.76       25.76      6.12 o 
   5  11  -1      110.87      103.79     10.33 o 
   7  11  -1      233.84      224.39     21.08 o 
   9  11  -1        6.09        4.45      4.93 o 
  -8  12  -1       39.99       34.35      7.46 o 
  -6  12  -1      110.91      115.64     10.61 o 
  -4  12  -1      102.56      100.85      6.39 o 
  -2  12  -1      513.81      489.83     15.16 o 
   0  12  -1      500.90      472.74     17.41 o 
   2  12  -1     1227.72     1241.15     29.39 o 
   4  12  -1      279.41      295.42     11.34 o 
   6  12  -1       28.93       23.54      6.02 o 
   8  12  -1      150.09      174.58     15.22 o 
  -7  13  -1       27.40       32.91      7.18 o 
  -5  13  -1       82.96       84.99      9.24 o 
  -3  13  -1       29.35       43.86      4.54 o 
  -1  13  -1      669.42      663.55     19.02 o 
   1  13  -1      197.76      188.47      9.00 o 
   3  13  -1        2.42        2.98      2.52 o 
   5  13  -1      152.10      147.02     10.06 o 
   7  13  -1       84.59       95.73     11.87 o 
   9  13  -1        6.56       15.12      6.23 o 
  -6  14  -1       17.03       10.81      5.75 o 
  -4  14  -1       28.90       33.54      4.64 o 
  -2  14  -1      181.31      171.30      8.89 o 
   0  14  -1      117.90      136.47      7.80 o 
   2  14  -1      111.64       99.01      9.55 o 
   4  14  -1       61.96       65.51     10.95 o 
   6  14  -1       19.70       12.84      5.61 o 
   8  14  -1       52.58       56.23      5.88 o 
  -5  15  -1       10.04       11.15      5.20 o 
  -3  15  -1       25.10       17.32      3.78 o 
  -1  15  -1       24.28       18.07      3.80 o 
   1  15  -1       23.39       24.07      4.20 o 
   3  15  -1       39.57       41.20      4.71 o 
   5  15  -1        8.17       10.47      3.34 o 
   7  15  -1        3.94       -2.91      2.91 o 
  -4  16  -1        3.13        5.21      4.04 o 
  -2  16  -1       30.87       32.17      4.72 o 
   0  16  -1      167.22      154.57      9.08 o 
   2  16  -1       60.04       61.01      8.01 o 
   4  16  -1       33.80       37.41      4.81 o 
  -3  17  -1       12.61       12.25      6.50 o 
  -1  17  -1      134.52      154.67      9.56 o 
   1  17  -1       63.53       70.20      6.57 o 
   3  17  -1      208.44      206.97     20.32 o 
  -8   0   0      151.24      141.92      9.10 o 
  -6   0   0      150.05      141.37      7.87 o 
  -4   0   0    11574.86    11401.62    275.14 o 
  -2   0   0     8437.75     8543.57    211.85 o 
   2   0   0     8338.62     8823.92    222.73 o 
   4   0   0    11491.28    11123.06    289.24 o 
   6   0   0      155.10      148.55      8.96 o 
   8   0   0      153.15      165.66     11.15 o 
  10   0   0        8.94        6.02      4.31 o 
  12   0   0       24.78       36.75      7.53 o 
  -9   1   0       10.70       10.65      2.47 o 
  -7   1   0       41.93       33.17      3.02 o 
  -5   1   0      144.00      157.82      4.17 o 
  -3   1   0     7916.22     8290.54    118.59 o 
  -1   1   0     1516.15     1566.36     38.66 o 
   1   1   0     1525.34     1501.11     19.67 o 
   3   1   0     7835.38     8145.05    122.00 o 
   5   1   0      146.97      166.56      6.27 o 
   7   1   0       40.27       34.20      3.50 o 
   9   1   0       10.18       11.33      3.17 o 
  11   1   0        7.40       10.25      3.43 o 
  -8   2   0        5.93        8.01      3.22 o 
  -6   2   0      132.51      138.01      4.71 o 
  -4   2   0      255.10      262.06      6.69 o 
  -2   2   0     1901.83     1756.93     32.35 o 
   0   2   0     9135.01     9043.10    160.37 o 
   2   2   0     1905.14     1745.46     23.20 o 
   4   2   0      253.79      268.34      4.60 o 
   6   2   0      131.48      135.06      4.75 o 
   8   2   0        5.88        4.13      2.39 o 
  10   2   0        1.60        1.87      2.98 o 
  12   2   0        1.95        0.46      3.36 o 
  -9   3   0       84.82      104.08      8.28 o 
  -7   3   0      478.28      489.59     18.68 o 
  -5   3   0      273.16      269.96      7.38 o 
  -3   3   0        8.88       12.62      1.50 o 
  -1   3   0     1246.00     1334.37     25.05 o 
   1   3   0     1247.33     1303.28     25.12 o 
   3   3   0        6.24       10.47      1.24 o 
   5   3   0      282.55      266.24      5.70 o 
   7   3   0      482.07      503.50     11.44 o 
   9   3   0       84.41       90.28      4.94 o 
  11   3   0       13.26       14.73      3.70 o 
  -8   4   0      140.52      136.85      9.24 o 
  -6   4   0      481.71      487.10     17.31 o 
  -4   4   0      302.88      298.88      7.91 o 
  -2   4   0     1145.27     1110.13     21.76 o 
   0   4   0     2673.73     2664.20     40.15 o 
   2   4   0     1148.83     1090.57     18.64 o 
   4   4   0      287.74      286.97      5.81 o 
   6   4   0      496.09      530.26     11.83 o 
   8   4   0      138.25      142.71      5.77 o 
  10   4   0        1.40        0.80      2.80 o 
  12   4   0        0.84        1.41      3.32 o 
  -7   5   0       21.71       27.10      4.17 o 
  -5   5   0      997.04      979.22     23.40 o 
  -3   5   0      133.54      106.56     21.62 o 
  -1   5   0     1547.95     1673.32     32.28 o 
   1   5   0     1572.56     1660.68     22.59 o 
   3   5   0      127.27      120.15      3.16 o 
   5   5   0     1003.65      962.05     16.08 o 
   7   5   0       20.55       25.32      2.48 o 
   9   5   0       32.69       33.84      3.38 o 
  11   5   0        2.67        3.71      7.12 o 
  -8   6   0        5.59        7.12      3.83 o 
  -6   6   0      241.63      255.86      8.14 o 
  -4   6   0      621.98      603.32     20.66 o 
  -2   6   0      847.14      842.71     25.45 o 
   0   6   0      774.42      848.64     14.65 o 
   2   6   0      855.29      840.51     36.51 o 
   4   6   0      617.62      642.78     10.76 o 
   6   6   0      246.22      240.98      7.04 o 
   8   6   0        5.93        4.28      2.08 o 
  10   6   0       16.57       20.71      4.85 o 
  -7   7   0       36.88       38.11      5.34 o 
  -5   7   0     1399.14     1385.44     55.63 o 
  -3   7   0      714.38      680.21     16.01 o 
  -1   7   0     3558.31     3763.24     70.65 o 
   1   7   0     3554.90     3791.07     49.79 o 
   3   7   0      716.38      680.35     13.35 o 
   5   7   0     1395.74     1400.00     21.11 o 
   7   7   0       38.79       38.30      4.83 o 
   9   7   0      101.15      103.56      5.48 o 
  11   7   0        3.13        1.09      4.65 o 
  -8   8   0       75.01       66.72      7.32 o 
  -6   8   0      365.40      350.96     16.08 o 
  -4   8   0      499.21      503.77     13.44 o 
  -2   8   0     1211.12     1221.69     56.97 o 
   0   8   0      595.34      687.63     13.03 o 
   2   8   0     1188.20     1199.57     17.89 o 
   4   8   0      489.72      498.15      9.36 o 
   6   8   0      356.03      378.13      8.35 o 
   8   8   0       72.22       68.27      7.83 o 
  10   8   0       13.48       14.41      3.82 o 
  -7   9   0       39.04       40.37      6.09 o 
  -5   9   0       27.06       30.81      3.35 o 
  -3   9   0      165.55      158.62     13.27 o 
  -1   9   0      298.67      300.64     17.31 o 
   1   9   0      299.42      301.83      6.13 o 
   3   9   0      167.25      172.33      5.58 o 
   5   9   0       27.99       25.92      2.62 o 
   7   9   0       39.79       35.97      3.38 o 
   9   9   0        5.53        5.38      3.13 o 
  -8  10   0       45.69       57.34      7.46 o 
  -6  10   0      105.68      104.01      8.76 o 
  -4  10   0     1135.68     1148.21     33.63 o 
  -2  10   0      166.34      153.97      6.96 o 
   0  10   0       22.94       15.73      2.87 o 
   2  10   0      171.38      164.40     13.38 o 
   4  10   0     1142.58     1135.78     21.47 o 
   6  10   0      104.11      102.14      5.02 o 
   8  10   0       45.47       60.36      5.49 o 
  10  10   0        9.02       18.75      5.44 o 
  -7  11   0       65.66       71.37      8.01 o 
  -5  11   0      493.05      518.42     34.59 o 
  -3  11   0      621.54      575.80     32.26 o 
  -1  11   0      497.51      473.18     19.64 o 
   1  11   0      517.58      494.57     14.45 o 
   3  11   0      632.93      579.24     16.71 o 
   5  11   0      500.29      543.62     16.30 o 
   7  11   0       64.59       67.57      4.64 o 
   9  11   0       59.28       61.79      5.83 o 
  -6  12   0        7.87       13.41      5.00 o 
  -4  12   0      232.19      230.76      9.59 o 
  -2  12   0      151.51      147.39      7.53 o 
   0  12   0        3.70       -1.14      2.38 o 
   2  12   0      157.06      157.10     14.10 o 
   4  12   0      226.08      238.57     10.16 o 
   6  12   0        7.58       13.39      3.45 o 
   8  12   0       11.88        6.09      5.41 o 
  -7  13   0       20.45       21.21      6.02 o 
  -5  13   0      159.47      176.20     13.24 o 
  -3  13   0        6.91        9.94      3.14 o 
  -1  13   0      424.77      413.85     13.87 o 
   1  13   0      426.11      407.95     13.91 o 
   3  13   0        6.80        7.43      3.90 o 
   5  13   0      159.86      167.16      8.92 o 
   7  13   0       20.37       20.24      3.94 o 
  -6  14   0        1.43        4.52      4.93 o 
  -4  14   0      283.15      272.41     11.38 o 
  -2  14   0      119.80      120.28      7.27 o 
   0  14   0        3.83        3.92      2.73 o 
   2  14   0      124.50      119.24      7.25 o 
   4  14   0      282.39      286.56     12.05 o 
   6  14   0        1.21        2.25      2.94 o 
  -5  15   0       81.70       87.14      6.79 o 
  -3  15   0       83.67       92.14      6.72 o 
  -1  15   0       51.74       54.49      6.67 o 
   1  15   0       54.17       52.55      5.22 o 
   3  15   0       85.35       75.80      7.87 o 
   5  15   0       80.73       92.43      6.92 o 
  -4  16   0       65.45       78.37      6.62 o 
  -2  16   0       36.43       43.61      5.18 o 
   0  16   0      292.62      341.60     19.54 o 
   2  16   0       36.22       48.22     12.28 o 
   4  16   0       65.51       75.12      6.43 o 
  -3  17   0       56.87       57.26      8.01 o 
  -1  17   0       33.65       32.12      4.89 o 
   1  17   0       33.45       34.97      5.07 o 
   3  17   0       56.97       66.96      6.29 o 
  -7   1   1     1867.18     1983.90     53.72 o 
  -5   1   1      240.08      280.07      9.92 o 
  -3   1   1    76633.16    68423.42   1486.03 o 
  -1   1   1     5316.14     5616.20    148.55 o 
   1   1   1     9969.21     9947.46    148.60 o 
   3   1   1     1392.31     1335.77     27.19 o 
   5   1   1      189.06      171.43      6.72 o 
   7   1   1       13.70       11.69      2.88 o 
   9   1   1      154.98      159.15     11.19 o 
  11   1   1       10.14       16.24      4.16 o 
  -8   2   1        3.00       11.09      2.94 o 
  -6   2   1     1666.60     1749.57     48.65 o 
  -4   2   1     4735.94     4543.20    295.13 o 
  -2   2   1      654.22      599.66     13.31 o 
   0   2   1     3586.92     3649.11     66.29 o 
   2   2   1     1045.92     1029.90     16.67 o 
   4   2   1     1995.75     1917.96     39.60 o 
   6   2   1       74.19       79.96      6.06 o 
   8   2   1       68.90       76.58      5.47 o 
  10   2   1       23.49       29.34      3.69 o 
  -7   3   1       89.00       98.92      4.44 o 
  -5   3   1      915.64      934.99     18.97 o 
  -3   3   1      894.14      878.09     17.56 o 
  -1   3   1     2522.97     2546.47     47.07 o 
   1   3   1     2074.33     2011.51     26.62 o 
   3   3   1      213.84      211.55      5.23 o 
   5   3   1      616.11      637.24     12.98 o 
   7   3   1        2.07        2.54      1.91 o 
   9   3   1       59.93       69.14      5.80 o 
  11   3   1       16.72       20.68      7.22 o 
  -8   4   1       20.81       20.66      3.63 o 
  -6   4   1      166.41      162.08      5.78 o 
  -4   4   1      236.96      247.02      9.24 o 
  -2   4   1     1610.72     1610.92     37.33 o 
   0   4   1      308.09      313.05      7.88 o 
   2   4   1      718.12      720.03     10.85 o 
   4   4   1      805.30      885.52     36.56 o 
   6   4   1      331.14      330.83      9.25 o 
   8   4   1       62.53       76.22      5.53 o 
  10   4   1       32.16       47.31      4.23 o 
  -7   5   1      122.51      114.55      5.13 o 
  -5   5   1      798.00      735.59     23.13 o 
  -3   5   1       71.41       58.90      4.58 o 
  -1   5   1     1618.87     1650.49     31.80 o 
   1   5   1      508.09      552.69      8.72 o 
   3   5   1     1835.58     1838.45     34.75 o 
   5   5   1      135.28      124.01      3.90 o 
   7   5   1       53.63       65.87      3.97 o 
   9   5   1        0.39       -0.49      2.28 o 
  11   5   1        8.22        9.21      3.93 o 
  -8   6   1      292.26      291.22     13.96 o 
  -6   6   1      129.86      129.78      6.43 o 
  -4   6   1     1213.91     1180.32     46.39 o 
  -2   6   1     2443.95     2572.21     48.47 o 
   0   6   1      900.12      973.63     20.70 o 
   2   6   1     7260.33     7623.56    112.53 o 
   4   6   1      312.77      276.89      6.11 o 
   6   6   1      526.87      532.32     10.41 o 
   8   6   1       12.22       10.62      2.61 o 
  10   6   1       13.15       22.02      4.71 o 
  -7   7   1      266.49      257.63     12.59 o 
  -5   7   1      192.65      185.29      7.87 o 
  -3   7   1      596.77      608.22     14.68 o 
  -1   7   1      596.38      611.54     14.96 o 
   1   7   1      516.65      553.74     13.96 o 
   3   7   1      885.37      921.09     18.10 o 
   5   7   1      262.24      254.76      6.26 o 
   7   7   1       42.39       41.52      3.67 o 
   9   7   1        6.70        9.44      3.44 o 
  -6   8   1       34.94       40.24      3.73 o 
  -4   8   1      128.01      121.77      8.11 o 
  -2   8   1      845.06      811.54     19.04 o 
   0   8   1      170.23      161.18      6.54 o 
   2   8   1      708.48      703.38     17.58 o 
   4   8   1       20.75       15.26      2.19 o 
   6   8   1      154.14      145.32      5.84 o 
   8   8   1        6.62        9.50      3.38 o 
  10   8   1       14.96       10.11      3.81 o 
  -7   9   1      296.20      324.82     15.33 o 
  -5   9   1      206.42      202.61      8.35 o 
  -3   9   1      267.63      254.58     11.46 o 
  -1   9   1      897.34      837.05     20.00 o 
   1   9   1      743.96      743.09     14.74 o 
   3   9   1      245.36      237.30      8.16 o 
   5   9   1       26.06       23.25      2.55 o 
   7   9   1       91.51      107.47      6.77 o 
   9   9   1       18.43       17.32      3.99 o 
  -6  10   1      167.28      163.99     17.79 o 
  -4  10   1       51.90       57.86      4.47 o 
  -2  10   1      496.22      470.63     13.62 o 
   0  10   1     1131.00     1124.26     25.86 o 
   2  10   1     1130.78     1143.94     21.20 o 
   4  10   1      120.91      107.63      4.95 o 
   6  10   1      268.24      285.11      8.92 o 
   8  10   1       25.33       29.68      5.75 o 
  -7  11   1      234.48      262.42     14.37 o 
  -5  11   1      110.78      112.88      6.67 o 
  -3  11   1       23.53       23.27      3.49 o 
  -1  11   1       17.64       13.30      3.14 o 
   1  11   1     1284.63     1243.01     38.15 o 
   3  11   1      133.43      112.72      6.83 o 
   5  11   1      225.68      228.38      7.88 o 
   7  11   1       17.70       18.29      3.87 o 
   9  11   1        5.21        8.55      3.74 o 
  -6  12   1       27.41       21.31      3.92 o 
  -4  12   1      273.83      283.65     10.96 o 
  -2  12   1     1245.76     1228.29     33.97 o 
   0  12   1      506.19      473.03     14.69 o 
   2  12   1      524.27      495.20     15.43 o 
   4  12   1       99.78       91.01      6.29 o 
   6  12   1      112.02      123.94      7.90 o 
   8  12   1       38.82       28.94      6.91 o 
  -5  13   1      145.90      163.31      8.45 o 
  -3  13   1        3.40        6.86      2.99 o 
  -1  13   1      205.47      205.93      9.27 o 
   1  13   1      661.09      670.78     19.25 o 
   3  13   1       27.73       50.31      4.89 o 
   5  13   1       83.24       89.60      6.63 o 
   7  13   1       27.64       17.11      5.68 o 
  -6  14   1       18.96       15.76      3.99 o 
  -4  14   1       63.20       75.24      6.13 o 
  -2  14   1      112.53      110.57      6.93 o 
   0  14   1      121.46      120.73      7.39 o 
   2  14   1      179.44      179.77      9.07 o 
   4  14   1       30.32       25.47      4.15 o 
   6  14   1       16.55        7.65      3.17 o 
  -5  15   1        7.94        8.01      3.30 o 
  -3  15   1       39.67       40.89      9.00 o 
  -1  15   1       23.79       29.82      4.32 o 
   1  15   1       24.16       18.97      4.76 o 
   3  15   1       25.36       16.00      4.11 o 
   5  15   1        9.93        7.14      8.86 o 
  -4  16   1       33.43       36.45      5.00 o 
  -2  16   1       60.47       63.50     12.04 o 
   0  16   1      166.83      169.70     12.73 o 
   2  16   1       29.80       22.80      6.98 o 
   4  16   1        2.95        4.37      3.11 o 
  -3  17   1      208.88      227.54     11.31 o 
  -1  17   1       62.04       62.36      6.18 o 
   1  17   1      133.74      142.17      8.88 o 
   3  17   1       11.99        9.17      5.34 o 
   2   0   2      981.58      983.29     28.94 o 
   4   0   2      220.93      232.45     10.95 o 
   6   0   2     2218.08     2448.11     70.55 o 
   8   0   2      159.62      178.80     12.32 o 
  10   0   2      136.91      157.79     13.41 o 
  -7   1   2     1400.06     1296.48     36.75 o 
  -5   1   2       83.39       73.15      3.56 o 
  -1   1   2      272.04      270.56      9.44 o 
   1   1   2      995.27      945.47     15.85 o 
   3   1   2      783.49      764.77     17.39 o 
   5   1   2      355.86      346.02     10.84 o 
   7   1   2       39.31       46.40      4.61 o 
   9   1   2       37.88       43.35      5.03 o 
  11   1   2        1.11        3.28      3.72 o 
  -8   2   2       15.81       11.84      3.63 o 
  -6   2   2     2150.10     2241.12     57.75 o 
  -4   2   2       99.02       92.12      3.13 o 
  -2   2   2      107.75      100.65      3.83 o 
   0   2   2     2282.29     2231.15     33.71 o 
   2   2   2       18.66       17.73      1.40 o 
   4   2   2       79.46       65.10      2.68 o 
   6   2   2       65.36       65.88      4.76 o 
   8   2   2       48.00       51.20      5.10 o 
  10   2   2        8.00       10.94      3.21 o 
  -7   3   2      331.76      299.37     13.62 o 
  -5   3   2       30.51       34.82      2.57 o 
  -3   3   2      100.69       83.22      4.31 o 
  -1   3   2     2832.03     2837.33     52.65 o 
   1   3   2     7151.48     7456.93     96.26 o 
   3   3   2     1283.93     1282.70     18.73 o 
   5   3   2      367.70      372.12      9.26 o 
   7   3   2      171.19      180.70      8.55 o 
   9   3   2       51.42       45.57      4.29 o 
  11   3   2        1.20       -1.27      3.63 o 
  -8   4   2      352.42      380.32     15.88 o 
  -6   4   2      112.96      118.31      6.09 o 
  -4   4   2      330.37      314.18      9.10 o 
  -2   4   2     2570.32     2572.78     47.58 o 
   0   4   2     2378.97     2462.27     45.93 o 
   2   4   2     1551.98     1591.94     24.82 o 
   4   4   2       97.66       90.19      3.07 o 
   6   4   2      253.85      249.06      7.71 o 
   8   4   2      110.99      112.25      5.75 o 
  10   4   2       10.42        9.07      3.00 o 
  -7   5   2      230.35      183.67     49.27 o 
  -5   5   2      310.49      308.47      8.57 o 
  -3   5   2      662.62      657.36     14.79 o 
  -1   5   2     5204.03     5628.19    101.42 o 
   1   5   2      876.82      927.92     14.40 o 
   3   5   2      577.24      632.78     10.67 o 
   5   5   2      105.51      110.98      4.62 o 
   7   5   2       30.45       42.99      3.52 o 
   9   5   2        2.06       -0.65      2.65 o 
  -6   6   2       59.73       55.24      3.57 o 
  -4   6   2      532.48      511.96     12.59 o 
  -2   6   2     1120.33     1208.33     30.83 o 
   0   6   2     4547.94     5003.05     91.86 o 
   2   6   2      344.18      368.51      8.10 o 
   4   6   2      382.09      369.90      9.01 o 
   6   6   2       44.33       41.08      3.13 o 
   8   6   2       21.70       26.64      3.78 o 
  10   6   2       51.24       42.67      8.35 o 
  -7   7   2      160.71      156.62      6.61 o 
  -5   7   2     1445.13     1427.76     29.45 o 
  -3   7   2      335.24      356.71     10.91 o 
  -1   7   2     4381.24     4592.14     86.07 o 
   1   7   2       24.52       20.60      2.66 o 
   3   7   2     1810.32     1789.65     25.84 o 
   5   7   2       77.58       71.00      3.85 o 
   7   7   2      203.46      219.60     19.78 o 
   9   7   2        4.88        5.91      5.10 o 
  -6   8   2      395.96      372.43     20.05 o 
  -4   8   2      510.93      485.54     13.51 o 
  -2   8   2      761.61      789.35     18.67 o 
   0   8   2      147.61      149.23      6.43 o 
   2   8   2      225.13      233.47      6.90 o 
   4   8   2      314.65      307.69     10.67 o 
   6   8   2       72.10       70.88      5.44 o 
   8   8   2        6.63       11.89      3.55 o 
  -7   9   2        5.88        7.36      2.43 o 
  -5   9   2       16.86       12.92      2.70 o 
  -3   9   2      137.50      138.76      8.14 o 
  -1   9   2      439.91      445.92     12.71 o 
   1   9   2       55.94       56.32      3.35 o 
   3   9   2       47.39       45.15      3.32 o 
   5   9   2       10.50       12.37      2.22 o 
   7   9   2        7.97        8.07      4.14 o 
   9   9   2        4.93        7.03      3.77 o 
  -6  10   2       64.08       69.28      5.05 o 
  -4  10   2      241.16      214.91     12.21 o 
  -2  10   2      702.92      710.94     18.30 o 
   0  10   2      385.01      394.99     12.35 o 
   2  10   2      529.75      533.01     17.90 o 
   4  10   2      247.96      244.29      8.18 o 
   6  10   2       69.74       68.06      6.16 o 
   8  10   2        0.51        4.14      3.38 o 
  -7  11   2        5.85       14.57      5.20 o 
  -5  11   2      744.62      771.74     20.23 o 
  -3  11   2     1197.57     1191.12     27.69 o 
  -1  11   2     1207.11     1181.17     40.30 o 
   1  11   2      376.19      341.46     11.96 o 
   3  11   2      765.63      726.18     15.99 o 
   5  11   2      100.71       97.73      5.21 o 
   7  11   2        1.54        4.44      3.00 o 
  -6  12   2        2.51        1.46      2.76 o 
  -4  12   2       91.95       99.51      6.31 o 
  -2  12   2      473.98      446.02     14.41 o 
   0  12   2       52.52       55.08      4.72 o 
   2  12   2        9.92       14.94      2.98 o 
   4  12   2       32.61       34.68      3.37 o 
   6  12   2       15.54       21.39      4.11 o 
  -7  13   2       53.21       55.43      8.14 o 
  -5  13   2      205.70      192.96      9.20 o 
  -3  13   2       66.55       56.41      5.05 o 
  -1  13   2      339.60      341.04     15.98 o 
   1  13   2       25.90       20.85      3.46 o 
   3  13   2       61.39       51.47      4.92 o 
   5  13   2       17.68        7.98      3.06 o 
   7  13   2        7.47        4.45      5.27 o 
  -6  14   2       19.43       14.65      3.81 o 
  -4  14   2       40.84       39.54      4.75 o 
  -2  14   2      197.85      186.29     12.73 o 
   0  14   2       22.54       14.86      5.06 o 
   2  14   2      262.65      253.96     30.48 o 
   4  14   2       61.86       75.30      6.17 o 
   6  14   2       29.03       32.91      7.60 o 
  -5  15   2      103.47      110.52      9.51 o 
  -3  15   2      219.20      232.88     10.78 o 
  -1  15   2       45.63       36.67      4.69 o 
   1  15   2      110.10      101.64      7.11 o 
   3  15   2       52.03       56.66     10.78 o 
   5  15   2       48.54       59.63      6.09 o 
  -6  16   2       62.73       81.29     10.74 o 
  -4  16   2       46.22       49.53      5.55 o 
  -2  16   2       13.59       17.17      3.81 o 
   0  16   2       19.38       15.46      3.63 o 
   2  16   2       31.16       44.93      5.07 o 
   4  16   2       79.39       78.14      9.99 o 
  -3  17   2       19.29       21.47      4.42 o 
  -1  17   2       20.79       17.59      4.11 o 
   1  17   2        4.75        1.59      2.91 o 
  -9   1   3     1598.22     1663.18     50.77 o 
  -3   1   3     2036.40     1976.92     50.43 o 
  -1   1   3     1298.11     1332.95     37.43 o 
   1   1   3      814.44      854.63     14.85 o 
   3   1   3     3809.04     4022.59     62.28 o 
   5   1   3      128.68      126.81      6.47 o 
   7   1   3      222.16      232.53     31.51 o 
   9   1   3        6.84        4.52      3.36 o 
  -8   2   3        7.49        2.74      2.46 o 
  -6   2   3      522.12      474.75     13.75 o 
  -4   2   3     1008.89      967.01     30.45 o 
  -2   2   3     5023.77     5183.88     95.01 o 
   0   2   3      449.29      442.31     15.46 o 
   2   2   3     2723.08     2728.23     43.18 o 
   4   2   3      347.99      328.26     10.46 o 
   6   2   3      262.87      270.61     14.20 o 
   8   2   3       24.93       31.73      4.54 o 
  10   2   3        8.82       18.63      4.95 o 
  -9   3   3       74.24       66.17      6.64 o 
  -7   3   3       55.28       49.40      5.20 o 
  -5   3   3      820.21      739.13     40.20 o 
  -3   3   3      100.86      105.24      3.69 o 
  -1   3   3      249.32      266.61      7.11 o 
   1   3   3      949.53      934.62     14.18 o 
   3   3   3      840.91      792.15     16.43 o 
   5   3   3      780.41      766.01     32.88 o 
   7   3   3        4.32        9.58      2.50 o 
   9   3   3       13.18       16.97      3.57 o 
  -8   4   3       12.95        3.70      3.15 o 
  -6   4   3      209.44      208.21      6.37 o 
  -4   4   3      199.65      206.08      6.11 o 
  -2   4   3      865.05      952.13     20.19 o 
   0   4   3     2118.36     2249.10     35.09 o 
   2   4   3     1322.75     1330.91     19.69 o 
   4   4   3      322.72      345.44      8.88 o 
   6   4   3       62.03       60.76      4.03 o 
   8   4   3        4.99        8.47      3.03 o 
  10   4   3        7.18        7.01      3.29 o 
  -7   5   3      151.53      165.52      9.92 o 
  -5   5   3      584.06      562.32     16.59 o 
  -3   5   3     2269.04     2347.29     44.60 o 
  -1   5   3     2495.55     2656.87     51.06 o 
   1   5   3      989.36     1079.68     18.35 o 
   3   5   3      252.54      250.56      5.86 o 
   5   5   3      196.36      198.59      6.75 o 
   7   5   3       41.04       47.15      3.99 o 
   9   5   3       46.10       48.27      4.64 o 
  -8   6   3      245.30      255.23     13.48 o 
  -6   6   3      274.76      246.65      7.84 o 
  -4   6   3     3358.21     3621.88     68.11 o 
  -2   6   3      653.37      722.23     16.90 o 
   0   6   3      651.63      646.85     15.88 o 
   2   6   3       64.85       60.36      2.54 o 
   4   6   3      214.04      227.09      5.85 o 
   6   6   3       24.30       27.61      3.18 o 
   8   6   3      216.30      256.77     20.53 o 
  -7   7   3       52.25       57.89      6.64 o 
  -5   7   3      562.35      580.12     14.49 o 
  -3   7   3     1254.67     1336.84     28.21 o 
  -1   7   3      507.42      558.19     14.27 o 
   1   7   3      434.10      433.23     10.13 o 
   3   7   3      291.97      269.49      9.70 o 
   5   7   3       66.71       65.86      5.27 o 
   7   7   3      270.71      275.41     11.85 o 
   9   7   3       29.56       35.43      7.94 o 
  -8   8   3      153.89      167.10     11.56 o 
  -6   8   3       61.27       67.97      6.84 o 
  -4   8   3       97.71       90.01      4.99 o 
  -2   8   3       78.56       70.29      4.42 o 
   0   8   3      869.19      931.65     34.90 o 
   2   8   3       84.18       80.20      4.15 o 
   4   8   3      330.34      321.29      9.16 o 
   6   8   3        6.55        9.42      3.38 o 
   8   8   3       83.92       86.89      7.01 o 
  -7   9   3      226.67      255.44     14.85 o 
  -5   9   3      343.48      339.77     14.92 o 
  -3   9   3       77.35       74.50      4.78 o 
  -1   9   3      465.07      430.44     12.83 o 
   1   9   3      563.10      562.85     16.56 o 
   3   9   3      386.44      384.12     10.22 o 
   5   9   3       19.74       14.38      3.87 o 
   7   9   3      256.39      278.70     12.12 o 
  -8  10   3      248.06      257.90     15.67 o 
  -6  10   3      373.33      365.43     12.08 o 
  -4  10   3      676.87      618.43     16.85 o 
  -2  10   3       24.84       27.91      8.11 o 
   0  10   3      874.45      844.61     37.02 o 
   2  10   3       50.58       52.17      3.67 o 
   4  10   3       34.57       34.63      3.25 o 
   6  10   3       13.97        5.33      7.73 o 
   8  10   3       10.38       18.35      4.35 o 
  -7  11   3       36.34       20.60      5.88 o 
  -5  11   3      372.60      380.83     17.62 o 
  -3  11   3      289.78      293.57     10.72 o 
  -1  11   3      178.31      170.83      8.01 o 
   1  11   3      279.54      271.04      8.48 o 
   3  11   3       42.50       41.25      3.50 o 
   5  11   3       14.47       12.31      3.49 o 
   7  11   3        8.79       -0.21      5.54 o 
  -8  12   3      139.30      144.72     12.25 o 
  -6  12   3      347.45      361.23     19.50 o 
  -4  12   3      341.57      348.37     12.33 o 
  -2  12   3      636.93      587.09     17.23 o 
   0  12   3      361.27      329.10     12.02 o 
   2  12   3       99.27       89.79      5.00 o 
   4  12   3       52.63       44.35      3.78 o 
   6  12   3       25.78       22.53     10.37 o 
  -7  13   3       19.10       20.73      6.57 o 
  -5  13   3       58.19       60.84      5.82 o 
  -3  13   3        9.75       10.56      3.19 o 
  -1  13   3      309.13      292.21     11.46 o 
   1  13   3      291.85      299.52     11.99 o 
   3  13   3       37.52       52.09      5.10 o 
   5  13   3       19.52       10.06      5.68 o 
  -6  14   3       40.33       49.61      8.07 o 
  -4  14   3      151.58      166.07      8.79 o 
  -2  14   3      168.62      157.94      8.54 o 
   0  14   3      104.30      108.84      7.12 o 
   2  14   3       49.52       50.64      5.20 o 
   4  14   3        0.26        0.17      3.35 o 
  -7  15   3       10.25        8.21      6.16 o 
  -5  15   3       16.18       16.87      4.04 o 
  -3  15   3       18.49       14.50      3.73 o 
  -1  15   3       60.18       60.04     11.19 o 
   1  15   3        0.30        3.70      2.78 o 
   3  15   3       38.25       33.74      4.58 o 
  -6  16   3       47.15       46.05      8.90 o 
  -4  16   3        8.14       10.16      3.74 o 
  -2  16   3       41.49       34.53      4.94 o 
   0  16   3       44.72       57.08      5.88 o 
   2  16   3       41.23       44.97      5.03 o 
  -3  17   3       38.09       34.48      7.18 o 
  -1  17   3      138.23      163.27     13.21 o 
   2   0   4     1353.56     1293.68     27.13 o 
   4   0   4      407.86      409.74     18.41 o 
   6   0   4      111.27      118.99     10.13 o 
   8   0   4       36.86       42.70      7.73 o 
  -1   1   4     5369.21     5808.41    153.41 o 
   1   1   4      781.16      792.50     14.88 o 
   3   1   4      522.56      534.61     14.67 o 
   5   1   4       35.68       35.23      3.87 o 
   7   1   4       56.83       63.16      5.76 o 
   9   1   4       13.47       13.95      4.14 o 
 -10   2   4       76.01       68.91      7.25 o 
  -8   2   4       10.24       14.03      4.04 o 
  -4   2   4      960.94      933.90     19.28 o 
  -2   2   4      429.56      408.51     15.60 o 
   0   2   4     1613.20     1899.02     38.22 o 
   2   2   4      496.87      466.02     10.03 o 
   4   2   4      150.46      151.52      7.06 o 
   6   2   4        3.08        1.23      2.59 o 
   8   2   4        6.75        4.99      3.35 o 
  -9   3   4       43.13       50.29      6.23 o 
  -7   3   4      281.23      271.93     13.75 o 
  -5   3   4     1252.55     1264.60     40.37 o 
  -3   3   4      189.75      172.56      8.14 o 
  -1   3   4     1186.26     1250.70     26.30 o 
   1   3   4      431.88      384.85      8.80 o 
   3   3   4      233.12      236.08      9.55 o 
   5   3   4      149.08      160.50      7.89 o 
   7   3   4      104.67      123.92     10.90 o 
   9   3   4       49.38       64.29      5.62 o 
 -10   4   4       42.08       47.90      6.30 o 
  -8   4   4      405.51      379.08     17.79 o 
  -6   4   4      181.90      177.64     10.47 o 
  -4   4   4      702.39      673.17     14.99 o 
  -2   4   4     1795.84     1849.50     52.65 o 
   0   4   4      763.79      712.73     13.31 o 
   2   4   4      717.90      727.70     12.39 o 
   4   4   4       37.55       40.70      3.21 o 
   6   4   4      122.42      130.07      6.22 o 
   8   4   4       60.35       59.03      5.04 o 
  -9   5   4      170.20      149.38     10.61 o 
  -7   5   4      529.22      515.39     21.69 o 
  -5   5   4      235.66      263.06      7.85 o 
  -3   5   4      149.05      158.16      8.69 o 
  -1   5   4      746.13      810.59     18.26 o 
   1   5   4       89.95       95.56      3.31 o 
   3   5   4      126.68      130.82      4.83 o 
   5   5   4      360.71      370.10     11.60 o 
   7   5   4       29.81       29.14      4.46 o 
   9   5   4       48.20       56.54      6.61 o 
  -8   6   4        1.60        0.89      3.90 o 
  -6   6   4      522.07      527.09     21.62 o 
  -4   6   4     1388.42     1434.36     29.70 o 
  -2   6   4      278.15      303.61      9.07 o 
   0   6   4      135.07      131.74      5.97 o 
   2   6   4      229.57      210.36      9.31 o 
   4   6   4      301.66      319.33     11.62 o 
   6   6   4      188.60      185.97      9.43 o 
   8   6   4        7.70        9.54      3.52 o 
  -9   7   4       29.23       28.47      5.82 o 
  -7   7   4      381.45      384.70     18.34 o 
  -5   7   4       10.20        6.75      3.63 o 
  -3   7   4      874.31      874.03     19.79 o 
  -1   7   4       88.98       80.30      4.72 o 
   1   7   4     1468.91     1435.71     25.64 o 
   3   7   4      216.98      188.52     13.79 o 
   5   7   4      607.11      625.46     22.14 o 
   7   7   4       14.06       11.32      3.63 o 
  -8   8   4      188.91      183.73     12.66 o 
  -6   8   4       84.86       82.66      8.35 o 
  -4   8   4      157.07      150.52      6.61 o 
  -2   8   4     1016.15     1022.94     23.88 o 
   0   8   4     1775.47     1786.16     50.12 o 
   2   8   4      158.67      145.57      5.90 o 
   4   8   4     1233.95     1257.47     65.48 o 
   6   8   4       70.44       81.63      6.81 o 
   8   8   4       28.69       32.58      5.08 o 
  -9   9   4       82.58       78.62      8.96 o 
  -7   9   4       23.52       19.50      5.47 o 
  -5   9   4       81.69       79.29      5.16 o 
  -3   9   4      244.93      261.05      9.48 o 
  -1   9   4       29.05       27.88      3.70 o 
   1   9   4       47.55       51.15      3.69 o 
   3   9   4        9.25       10.02      2.41 o 
   5   9   4       17.59       19.93      3.89 o 
   7   9   4       43.05       42.39      5.27 o 
  -8  10   4      111.95      138.43     11.56 o 
  -6  10   4      195.36      203.91     13.96 o 
  -4  10   4      415.63      401.71     12.82 o 
  -2  10   4      181.44      177.14      8.66 o 
   0  10   4       11.33       14.21      3.05 o 
   2  10   4        0.90        0.61      3.63 o 
   4  10   4      196.88      176.38      9.05 o 
   6  10   4       28.36       24.47      4.52 o 
  -9  11   4      177.74      185.03     14.37 o 
  -7  11   4      288.56      308.88     18.00 o 
  -5  11   4      453.36      433.48     14.05 o 
  -3  11   4      663.25      624.67     17.77 o 
  -1  11   4       82.01       76.01      5.45 o 
   1  11   4      104.16      102.97      5.25 o 
   3  11   4      124.85      122.42      5.95 o 
   5  11   4       64.56       71.05      8.01 o 
  -8  12   4       35.61       40.65      7.87 o 
  -6  12   4       64.43       67.47      9.03 o 
  -4  12   4       63.14       65.84      5.31 o 
  -2  12   4       67.63       71.12      6.30 o 
   0  12   4       74.58       87.34      4.95 o 
   2  12   4       40.14       35.67      3.54 o 
   4  12   4       76.74       68.87     11.39 o 
   6  12   4        9.83        3.86      3.65 o 
  -7  13   4       25.77       37.02      7.25 o 
  -5  13   4       43.12       36.68      7.25 o 
  -3  13   4        6.47        6.62      2.92 o 
  -1  13   4       13.42       11.36      3.02 o 
   1  13   4       18.07       20.69      3.03 o 
   3  13   4        5.99        6.13      2.83 o 
   5  13   4       12.32       13.45      4.06 o 
  -8  14   4        7.63       15.81      6.64 o 
  -6  14   4        3.36       10.88      5.61 o 
  -4  14   4      164.13      179.73      9.17 o 
  -2  14   4      124.15      134.15      7.95 o 
   0  14   4       43.70       40.46      4.70 o 
   2  14   4       82.05       90.34      6.87 o 
   4  14   4       41.25       43.38      7.39 o 
  -7  15   4       19.82       20.19      6.91 o 
  -5  15   4      137.49      142.67     13.14 o 
  -3  15   4       86.93       94.07     15.16 o 
  -1  15   4       89.67      102.13     15.84 o 
   1  15   4       11.22       18.22      3.87 o 
   3  15   4       45.58       42.02      5.08 o 
  -4  16   4       28.84       47.56      5.62 o 
  -2  16   4       67.24       67.97     10.09 o 
   0  16   4       54.14       54.02      5.69 o 
 -11   1   5       18.37       28.19      5.82 o 
  -1   1   5      125.63      133.50      7.94 o 
   1   1   5      304.12      304.08      7.77 o 
   3   1   5      291.08      295.24     13.75 o 
   5   1   5       31.25       31.62      5.51 o 
   7   1   5       88.43       91.99      7.06 o 
 -10   2   5       40.61       57.41      6.98 o 
  -8   2   5       90.32       85.12      8.01 o 
  -6   2   5       50.36       39.28      5.34 o 
  -4   2   5     2495.85     2504.28     48.35 o 
  -2   2   5     1189.45     1210.20     39.07 o 
   0   2   5     1190.54     1225.39     30.24 o 
   2   2   5      526.36      512.88     14.53 o 
   4   2   5      582.00      593.17     27.99 o 
   6   2   5      158.29      172.35      9.09 o 
   8   2   5        2.58        0.77      3.55 o 
 -11   3   5       27.97       25.25      5.61 o 
  -9   3   5       44.89       47.83      6.57 o 
  -7   3   5      332.35      328.24     16.01 o 
  -5   3   5     2041.87     2037.14     39.34 o 
  -3   3   5      464.52      490.37     12.33 o 
  -1   3   5      934.35      913.12     20.48 o 
   1   3   5      166.89      169.95      6.34 o 
   3   3   5      197.01      213.82      8.76 o 
   5   3   5       94.44       95.73      6.48 o 
   7   3   5       90.97      113.93     10.11 o 
 -10   4   5       90.38       97.44      9.17 o 
  -8   4   5      317.77      335.63     17.04 o 
  -6   4   5       58.66       51.66      6.09 o 
  -4   4   5      265.36      286.53      8.35 o 
  -2   4   5      597.96      578.99     14.53 o 
   0   4   5      158.62      180.52      5.50 o 
   2   4   5      592.01      607.12     20.50 o 
   4   4   5      168.73      188.63     12.32 o 
   6   4   5      158.77      189.04      9.08 o 
   8   4   5       21.02       23.85      4.92 o 
  -9   5   5       43.05       42.29      6.16 o 
  -7   5   5      533.24      559.87     23.27 o 
  -5   5   5       89.27       96.67      4.44 o 
  -3   5   5      640.18      650.04     30.93 o 
  -1   5   5      151.36      156.37      4.97 o 
   1   5   5      166.46      176.05      5.12 o 
   3   5   5      300.12      284.52     11.00 o 
   5   5   5      247.98      265.58     11.56 o 
   7   5   5       39.67       42.65      5.53 o 
 -10   6   5       98.77      105.45      9.79 o 
  -8   6   5        4.71        3.97      3.70 o 
  -6   6   5      252.87      245.38     13.82 o 
  -4   6   5      240.64      234.28      7.82 o 
  -2   6   5      750.42      707.14     17.16 o 
   0   6   5      335.60      319.64     10.42 o 
   2   6   5     1750.99     1720.89     30.47 o 
   4   6   5      181.33      171.81     11.22 o 
   6   6   5      144.24      133.88     13.10 o 
  -9   7   5       53.21       42.08      6.91 o 
  -7   7   5       25.65       27.10      5.61 o 
  -5   7   5      362.82      341.74     10.55 o 
  -3   7   5      259.32      233.83      8.45 o 
  -1   7   5      127.43      113.03      7.25 o 
   1   7   5     1687.41     1634.88     29.54 o 
   3   7   5      459.09      464.57     42.90 o 
   5   7   5       77.93       78.67      6.43 o 
   7   7   5        2.67        3.25      7.49 o 
 -10   8   5       18.31       17.24      5.88 o 
  -8   8   5       41.40       48.93      7.12 o 
  -6   8   5       25.38       28.06      5.95 o 
  -4   8   5       58.04       59.76      4.42 o 
  -2   8   5     1125.54     1093.94     25.34 o 
   0   8   5      310.44      317.67     11.20 o 
   2   8   5      270.10      288.37      8.95 o 
   4   8   5       25.51       36.65      4.67 o 
   6   8   5       68.53       77.36     19.33 o 
  -9   9   5       33.11       26.07      6.16 o 
  -7   9   5      206.28      202.06     14.23 o 
  -5   9   5      129.83      151.70     11.70 o 
  -3   9   5     1020.21      987.16     23.91 o 
  -1   9   5      258.72      238.82     15.40 o 
   1   9   5     1486.45     1399.42     31.41 o 
   3   9   5      163.95      139.50      8.09 o 
   5   9   5       38.76       37.22      5.06 o 
 -10  10   5       42.35       44.07      8.01 o 
  -8  10   5       33.57       42.49      7.25 o 
  -6  10   5      268.23      291.50     17.31 o 
  -4  10   5       69.66       69.04      5.11 o 
  -2  10   5      232.69      213.52     14.95 o 
   0  10   5      273.60      257.20      8.56 o 
   2  10   5       89.89       96.49      5.26 o 
   4  10   5       92.25      106.74      7.43 o 
   6  10   5        3.63       -0.74      3.26 o 
  -9  11   5       81.74       86.63     10.47 o 
  -7  11   5       27.19       32.16      7.12 o 
  -5  11   5       22.34       28.53      6.77 o 
  -3  11   5       84.10       90.72      7.80 o 
  -1  11   5       28.51       24.79      6.16 o 
   1  11   5       59.65       51.72      4.03 o 
   3  11   5        2.32       -2.32      2.90 o 
   5  11   5       18.42       13.69      5.99 o 
  -8  12   5      140.66      154.10     13.62 o 
  -6  12   5      128.57      136.92     12.52 o 
  -4  12   5       38.40       33.56      4.10 o 
  -2  12   5       10.67        9.31      2.84 o 
   0  12   5       80.12       79.38      5.29 o 
   2  12   5       17.18       25.37      3.28 o 
   4  12   5       23.53       32.39      4.87 o 
  -9  13   5       18.17       27.44      7.73 o 
  -7  13   5      104.24      121.66     12.04 o 
  -5  13   5       95.93       97.58     10.61 o 
  -3  13   5       51.06       65.06      5.42 o 
  -1  13   5      161.18      163.59      8.69 o 
   1  13   5      106.15      105.62      6.03 o 
   3  13   5       48.81       59.40      6.14 o 
  -8  14   5       12.44       23.74      7.18 o 
  -6  14   5       20.23       13.75      5.88 o 
  -4  14   5       20.80       23.00      4.16 o 
  -2  14   5       21.39       29.26      4.16 o 
   0  14   5       63.57       83.03      6.51 o 
   2  14   5       79.72       75.94      6.58 o 
  -5  15   5        2.77        3.70      5.88 o 
  -3  15   5       33.47       29.53      4.45 o 
  -1  15   5       57.90       49.28      9.55 o 
   1  15   5       19.84       20.81      4.19 o 
  -4  16   5       23.73       34.62      8.21 o 
  -2  16   5       28.83       32.05      7.60 o 
   0   0   6     1037.38     1040.55     24.06 o 
   2   0   6       60.11       54.19      6.43 o 
   4   0   6      132.05      126.25     10.74 o 
   6   0   6       22.96       16.97      5.54 o 
 -11   1   6        1.92        6.36      4.72 o 
  -1   1   6      749.45      694.87     25.04 o 
   1   1   6      306.44      297.90     10.76 o 
   3   1   6      132.89      127.20      7.23 o 
   5   1   6        0.23        3.79      6.19 o 
   7   1   6       30.14       32.55      7.53 o 
 -10   2   6        5.91        0.41      4.11 o 
  -8   2   6       90.90       96.28      8.83 o 
  -6   2   6      453.13      468.11     20.39 o 
  -4   2   6      414.93      438.29     11.52 o 
  -2   2   6       60.52       58.50      5.95 o 
   0   2   6      244.87      263.75      9.11 o 
   2   2   6       24.63       24.90      3.55 o 
   4   2   6      381.50      381.19     13.72 o 
   6   2   6       34.54       35.39      8.45 o 
 -11   3   6       68.30       78.90      8.76 o 
  -9   3   6       13.96       10.20      4.24 o 
  -7   3   6      374.70      349.52     17.79 o 
  -5   3   6      135.84      124.81      9.17 o 
  -3   3   6      689.96      653.08     15.95 o 
  -1   3   6     1050.04     1075.94     34.42 o 
   1   3   6     1369.24     1366.37     25.10 o 
   3   3   6      383.50      408.78     14.34 o 
   5   3   6       44.79       42.32      5.01 o 
   7   3   6       13.95       26.06      8.35 o 
 -10   4   6       89.28      101.27      9.65 o 
  -8   4   6      310.47      289.86     16.01 o 
  -6   4   6       36.65       39.21      5.82 o 
  -4   4   6      372.21      367.65     13.17 o 
  -2   4   6      535.14      519.99     13.74 o 
   0   4   6      481.91      481.93     11.06 o 
   2   4   6      628.69      651.89     22.12 o 
   4   4   6      177.15      187.50      9.70 o 
   6   4   6       82.10       99.62      9.85 o 
 -11   5   6       34.71       37.09      6.84 o 
  -9   5   6       18.26       13.69      4.79 o 
  -7   5   6       52.99       46.87      6.57 o 
  -5   5   6       61.81       62.75      6.84 o 
  -3   5   6      512.53      508.55     22.72 o 
  -1   5   6     2267.45     2192.11     52.35 o 
   1   5   6      475.58      454.34     16.95 o 
   3   5   6      365.83      352.78     13.23 o 
   5   5   6       15.85       16.44      4.13 o 
   7   5   6       11.00       17.19      4.48 o 
 -10   6   6       26.60       27.71      5.95 o 
  -8   6   6       15.09       15.12      4.79 o 
  -6   6   6       93.27       92.51      8.69 o 
  -4   6   6       48.21       46.23      3.78 o 
  -2   6   6      619.41      608.55     16.30 o 
   0   6   6      595.51      586.70     16.09 o 
   2   6   6      315.52      311.12     12.45 o 
   4   6   6        2.65        9.76      3.35 o 
   6   6   6       49.00       54.52      6.13 o 
 -11   7   6        5.31       14.92      5.82 o 
  -9   7   6       86.07       84.10      9.31 o 
  -7   7   6      242.39      246.88     15.19 o 
  -5   7   6     1200.48     1159.01     40.58 o 
  -3   7   6      742.13      728.69     35.75 o 
  -1   7   6     1114.98     1163.14     27.24 o 
   1   7   6       60.09       66.71      4.31 o 
   3   7   6      154.28      146.81     11.19 o 
   5   7   6        5.24       10.89      3.73 o 
 -10   8   6       13.87       19.30      6.16 o 
  -8   8   6       83.42      100.52     10.13 o 
  -6   8   6      447.31      389.90     20.25 o 
  -4   8   6      466.81      432.01     13.37 o 
  -2   8   6     2165.12     2136.61     57.75 o 
   0   8   6      807.22      773.37     18.69 o 
   2   8   6       97.46       94.84      6.72 o 
   4   8   6        7.07       14.75      3.75 o 
   6   8   6       15.71       29.25      4.92 o 
 -11   9   6        6.89        5.34      5.47 o 
  -9   9   6       40.80       42.01      7.46 o 
  -7   9   6       24.10       23.95      6.09 o 
  -5   9   6      126.69      119.47     10.95 o 
  -3   9   6      296.63      285.55     10.60 o 
  -1   9   6       28.97       23.09      3.72 o 
   1   9   6      168.30      166.29      8.16 o 
   3   9   6       52.69       48.52      7.12 o 
   5   9   6        5.68        2.86      3.38 o 
 -10  10   6       40.18       31.96      7.32 o 
  -8  10   6        7.88       12.86      5.82 o 
  -6  10   6      162.23      130.22     11.97 o 
  -4  10   6       40.80       44.79      4.45 o 
  -2  10   6      234.42      222.37      9.65 o 
   0  10   6        1.22        3.23      3.10 o 
   2  10   6       68.46       67.02      6.16 o 
   4  10   6       22.28       27.14      4.73 o 
  -9  11   6       12.14       11.36      6.43 o 
  -7  11   6        3.44       -1.37      5.27 o 
  -5  11   6      118.50      105.45     11.09 o 
  -3  11   6      259.87      260.27     19.74 o 
  -1  11   6      111.85      106.11      7.18 o 
   1  11   6       78.10       83.64      5.20 o 
   3  11   6       65.25       62.31      6.11 o 
  -8  12   6       32.55       33.73      7.53 o 
  -6  12   6       21.77       33.73      7.46 o 
  -4  12   6       66.69       64.12      8.55 o 
  -2  12   6      147.78      157.04      8.43 o 
   0  12   6       21.43       31.80      3.68 o 
   2  12   6       43.35       35.49      6.81 o 
  -7  13   6       12.57        9.79      5.68 o 
  -5  13   6       13.14       10.54      5.75 o 
  -3  13   6       20.84       27.87      4.04 o 
  -1  13   6       25.63       35.99      4.10 o 
   1  13   6       66.80       83.76      5.61 o 
  -6  14   6       40.39       44.68      8.83 o 
  -4  14   6      146.94      143.56     13.21 o 
  -2  14   6       51.84       57.93      5.83 o 
   0  14   6      122.82      137.53      8.26 o 
  -5  15   6       29.20       29.77      8.01 o 
  -3  15   6       28.58       36.68      6.84 o 
  -1  15   6       64.48       65.16      6.19 o 
 -11   1   7       50.77       54.47      7.80 o 
  -3   1   7      612.94      552.75     22.92 o 
  -1   1   7       17.30       15.60      3.70 o 
   1   1   7      264.42      247.24     10.88 o 
   3   1   7       44.68       48.43      5.03 o 
   5   1   7       37.56       55.04      5.82 o 
 -12   2   7        1.25        6.64      5.20 o 
 -10   2   7       70.40       81.43      9.10 o 
  -8   2   7       69.23       62.54      7.66 o 
  -6   2   7      602.95      594.08     24.98 o 
  -4   2   7      768.57      742.95     18.09 o 
  -2   2   7      907.14      858.89     31.61 o 
   0   2   7      472.64      437.93     11.25 o 
   2   2   7       41.91       32.92      4.38 o 
   4   2   7      151.31      154.35     14.68 o 
   6   2   7        7.28       13.62      4.21 o 
 -11   3   7       60.06       67.95      8.83 o 
  -9   3   7       16.03       18.06      5.20 o 
  -7   3   7      443.48      448.67     21.49 o 
  -5   3   7      434.66      433.76     20.19 o 
  -3   3   7      336.27      345.24     10.69 o 
  -1   3   7      194.07      191.50      8.18 o 
   1   3   7     1018.18     1018.09     49.95 o 
   3   3   7      232.94      251.97     19.19 o 
   5   3   7       51.88       45.98      7.80 o 
 -12   4   7        0.33        0.41      4.72 o 
 -10   4   7       94.08      106.27     10.13 o 
  -8   4   7       18.77       19.71      5.06 o 
  -6   4   7       37.18       29.97      5.61 o 
  -4   4   7      908.74      934.57     33.60 o 
  -2   4   7     1739.04     1749.32     37.08 o 
   0   4   7      475.64      478.43     15.92 o 
   2   4   7       67.21       68.81      5.92 o 
   4   4   7       61.27       86.17     21.66 o 
   6   4   7        6.79        3.90      3.97 o 
 -11   5   7        7.83        6.57      5.00 o 
  -9   5   7       13.60       20.53      5.41 o 
  -7   5   7        1.14        1.92      3.90 o 
  -5   5   7       17.59       22.24      5.06 o 
  -3   5   7      216.68      223.04     16.97 o 
  -1   5   7      944.96      946.22     24.53 o 
   1   5   7        6.07        1.11      2.73 o 
   3   5   7      225.67      241.74     11.80 o 
   5   5   7       36.92       50.63      6.18 o 
 -12   6   7       11.44       27.30      6.57 o 
 -10   6   7       49.87       58.16      8.07 o 
  -8   6   7      344.41      348.91     19.02 o 
  -6   6   7      817.82      799.29     31.54 o 
  -4   6   7     1655.97     1609.67     53.30 o 
  -2   6   7      373.71      355.91     12.06 o 
   0   6   7      213.01      194.66     12.83 o 
   2   6   7       31.59       38.39      4.81 o 
   4   6   7        2.75        7.54     14.30 o 
 -11   7   7        8.12        3.28      5.00 o 
  -9   7   7       12.01       18.20      5.47 o 
  -7   7   7       46.93       43.72      6.91 o 
  -5   7   7      940.09      922.60     35.65 o 
  -3   7   7      849.67      873.42     22.05 o 
  -1   7   7       80.83       79.61      5.65 o 
   1   7   7       20.78       24.14      4.16 o 
   3   7   7        0.81       -2.74      2.74 o 
   5   7   7        2.12        7.43      6.23 o 
 -12   8   7        3.70        7.18      6.02 o 
 -10   8   7       26.81       22.31      6.64 o 
  -8   8   7      143.44      128.57     11.97 o 
  -6   8   7      104.47      110.03     10.74 o 
  -4   8   7      116.84      133.30     11.36 o 
  -2   8   7      109.48      114.15      6.76 o 
   0   8   7      103.04      113.52      7.13 o 
   2   8   7       10.07       13.62      3.87 o 
   4   8   7       44.20       48.60      7.83 o 
 -11   9   7       12.50       25.52      6.91 o 
  -9   9   7      151.02      168.40     13.89 o 
  -7   9   7      226.22      230.87     15.94 o 
  -5   9   7      497.12      512.24     24.43 o 
  -3   9   7      242.20      236.31     15.16 o 
  -1   9   7      109.02      128.05      7.38 o 
   1   9   7       57.78       72.03      6.26 o 
   3   9   7       51.79       57.51      6.07 o 
 -10  10   7       19.32       28.47      7.60 o 
  -8  10   7       92.94       90.39     10.81 o 
  -6  10   7      410.25      384.76     21.83 o 
  -4  10   7       56.22       60.28      8.28 o 
  -2  10   7      114.37      118.19     11.63 o 
   0  10   7       64.97       67.26      4.81 o 
   2  10   7       85.42       83.97     12.18 o 
  -9  11   7        9.53        6.02      5.88 o 
  -7  11   7        4.61        5.75      5.34 o 
  -5  11   7       45.11       35.86      7.18 o 
  -3  11   7       39.76       46.96      5.75 o 
  -1  11   7        9.60       10.34      3.36 o 
   1  11   7        8.23        3.75      3.67 o 
  -8  12   7       10.29       12.80      6.36 o 
  -6  12   7        0.61        9.44      6.16 o 
  -4  12   7       22.64       10.61      5.20 o 
  -2  12   7       29.81       24.35      4.14 o 
   0  12   7       71.41       79.58      5.53 o 
   2  12   7       25.28       37.70      7.25 o 
  -7  13   7       67.18       51.53      9.37 o 
  -5  13   7      100.95      111.33     12.11 o 
  -3  13   7      204.45      198.99     15.53 o 
  -1  13   7      156.84      176.94      8.10 o 
  -6  14   7       16.18       18.20      7.05 o 
  -4  14   7       39.42       38.59      7.73 o 
  -2  14   7       72.68       93.74      9.55 o 
  -2   0   8      600.16      570.75     23.54 o 
   0   0   8      238.47      256.87     15.53 o 
   2   0   8      210.10      238.19     15.40 o 
   4   0   8       20.96       29.56      6.43 o 
 -13   1   8        9.37       14.57      6.16 o 
 -11   1   8       21.31       19.71      5.88 o 
  -5   1   8       97.29       96.00      9.10 o 
  -3   1   8      185.80      157.72     10.95 o 
  -1   1   8       24.18       18.73      3.24 o 
   1   1   8      150.61      145.86     13.38 o 
   3   1   8        5.86        1.26      3.21 o 
   5   1   8       11.88       17.42      5.99 o 
 -12   2   8       21.00       26.41      6.43 o 
 -10   2   8       34.87       25.66      6.02 o 
  -8   2   8       47.20       44.00      7.05 o 
  -6   2   8      191.80      180.58     12.93 o 
  -4   2   8       27.99       30.24      5.41 o 
  -2   2   8      669.07      613.04     25.04 o 
   0   2   8      244.58      216.85      9.94 o 
   2   2   8       11.42       15.48      3.76 o 
   4   2   8        3.14       -3.35      4.38 o 
 -13   3   8       19.52       25.32      6.84 o 
 -11   3   8        9.18       12.73      5.47 o 
  -9   3   8      132.19      166.89     13.14 o 
  -7   3   8      261.39      253.73     15.81 o 
  -5   3   8     1351.83     1385.37     47.90 o 
  -3   3   8      533.52      538.59     17.69 o 
  -1   3   8      148.73      164.80      8.07 o 
   1   3   8      137.96      146.71     12.18 o 
   3   3   8       52.04       61.31      8.42 o 
 -12   4   8        3.73        4.17      5.20 o 
 -10   4   8       56.97       80.47      9.51 o 
  -8   4   8      168.86      177.43     13.21 o 
  -6   4   8      197.76      190.09     13.27 o 
  -4   4   8      858.18      818.45     32.16 o 
  -2   4   8      309.95      342.13     12.93 o 
   0   4   8      485.21      491.38     41.40 o 
   2   4   8       84.05      106.85     14.64 o 
   4   4   8       24.11       26.08     11.02 o 
 -11   5   8       70.10       75.95      9.92 o 
  -9   5   8      154.86      184.34     13.96 o 
  -7   5   8      535.90      542.35     25.18 o 
  -5   5   8      417.60      399.68     20.25 o 
  -3   5   8      155.15      137.01      7.70 o 
  -1   5   8        4.30        5.53      3.02 o 
   1   5   8       43.24       42.72      5.15 o 
   3   5   8        0.53        1.52      5.20 o 
 -12   6   8        3.94       18.75      6.16 o 
 -10   6   8       22.79       27.64      6.57 o 
  -8   6   8      120.99      115.23     11.15 o 
  -6   6   8      314.07      300.87     17.59 o 
  -4   6   8      254.44      226.70     14.99 o 
  -2   6   8       31.48       35.67      6.57 o 
   0   6   8       83.43       87.14     16.32 o 
   2   6   8       81.08      105.85     22.99 o 
   4   6   8       11.91       21.91      8.48 o 
 -11   7   8       67.69       76.84      9.85 o 
  -9   7   8      151.31      142.74     12.80 o 
  -7   7   8      268.05      254.89     16.56 o 
  -5   7   8      155.38      145.89     12.18 o 
  -3   7   8      131.10      129.19     11.15 o 
  -1   7   8      196.24      210.82     10.81 o 
   1   7   8      102.80      118.74      8.02 o 
   3   7   8       70.52       65.13     12.52 o 
 -10   8   8       63.92       83.75     10.54 o 
  -8   8   8      244.49      237.37     16.70 o 
  -6   8   8      307.94      310.25     18.89 o 
  -4   8   8       21.52       26.07      6.02 o 
  -2   8   8       94.46       92.54      6.52 o 
   0   8   8       70.28       79.62      8.11 o 
   2   8   8       29.41       31.66      5.12 o 
 -11   9   8       13.96        1.57      5.68 o 
  -9   9   8      110.24      100.11     11.43 o 
  -7   9   8       15.85       21.49      6.30 o 
  -5   9   8       30.09       21.55      5.75 o 
  -3   9   8       36.82       37.29      6.91 o 
  -1   9   8       70.79       74.82      6.22 o 
   1   9   8       70.98       72.35      6.68 o 
 -10  10   8       26.03       19.09      6.16 o 
  -8  10   8       57.37       63.29      9.10 o 
  -6  10   8       46.44       40.44      7.73 o 
  -4  10   8       88.29      107.64     11.36 o 
  -2  10   8       46.36       45.44      5.08 o 
   0  10   8       27.63       36.32      7.60 o 
  -9  11   8       52.77       64.53     10.13 o 
  -7  11   8       44.39       52.96      8.55 o 
  -5  11   8       57.32       66.51      9.37 o 
  -3  11   8       57.65       67.67      9.10 o 
  -1  11   8       73.96       80.16      5.52 o 
   1  11   8       43.26       53.72      8.14 o 
  -8  12   8       24.58       28.40      7.66 o 
  -6  12   8       22.27       15.94      6.02 o 
  -4  12   8       85.54       93.20     10.95 o 
  -2  12   8       48.71       55.70      8.55 o 
  -5  13   8       30.21       36.54      8.01 o 
  -3  13   8        1.31       -4.17      4.17 o 
 -11   1   9        3.66       12.11      5.27 o 
  -9   1   9       89.41       76.43      9.37 o 
  -7   1   9       20.28       16.90      4.86 o 
  -5   1   9      172.50      166.14     12.25 o 
  -3   1   9      114.45      119.13      9.99 o 
  -1   1   9       90.41       83.38      6.52 o 
   1   1   9       46.78       50.16      5.48 o 
   3   1   9       37.71       43.58      5.69 o 
 -12   2   9       53.48       53.58      9.03 o 
 -10   2   9       53.36       70.48      8.96 o 
  -8   2   9      264.12      268.03     17.04 o 
  -6   2   9      329.25      338.85     18.95 o 
  -4   2   9       77.19       82.25      8.62 o 
  -2   2   9      235.16      215.82     13.55 o 
   0   2   9       73.68       69.04      6.08 o 
   2   2   9       84.54       74.24      9.51 o 
 -11   3   9       27.23       26.82      6.84 o 
  -9   3   9       72.90       82.18      9.79 o 
  -7   3   9      280.04      299.09     17.86 o 
  -5   3   9      292.43      291.91     17.04 o 
  -3   3   9      495.27      445.73     21.69 o 
  -1   3   9       83.74      105.86     10.47 o 
   1   3   9       89.90      113.31     11.36 o 
   3   3   9       27.81       36.79     13.99 o 
 -12   4   9        5.01        5.75      5.68 o 
 -10   4   9       74.02       78.01      9.79 o 
  -8   4   9      363.15      354.18     20.25 o 
  -6   4   9       46.23       41.88      6.64 o 
  -4   4   9       23.70       37.63      6.43 o 
  -2   4   9       95.89      101.66      6.88 o 
   0   4   9       45.14       51.61      6.47 o 
   2   4   9       11.44       33.73     12.39 o 
 -11   5   9       28.93       22.72      6.50 o 
  -9   5   9      136.84      136.72     12.59 o 
  -7   5   9      426.62      411.72     21.83 o 
  -5   5   9       30.80       42.84      6.91 o 
  -3   5   9      199.37      195.91     13.62 o 
  -1   5   9      146.40      163.86     13.62 o 
   1   5   9       12.20       16.22      7.25 o 
 -10   6   9      115.06      111.19     11.77 o 
  -8   6   9       64.64       52.28      8.28 o 
  -6   6   9       70.59       63.43      8.28 o 
  -4   6   9       64.19       79.44      9.03 o 
  -2   6   9       19.11       25.15      4.13 o 
   0   6   9      114.37      136.51      8.80 o 
   2   6   9      159.34      205.84     11.60 o 
 -11   7   9       50.27       59.12      9.31 o 
  -9   7   9      102.30      100.38     11.02 o 
  -7   7   9       19.45       21.01      5.82 o 
  -5   7   9       67.31       84.99      9.65 o 
  -3   7   9       17.68       19.02      5.75 o 
  -1   7   9       43.39       52.67      5.63 o 
   1   7   9       16.90       14.62      4.46 o 
 -10   8   9       24.08       12.52      5.82 o 
  -8   8   9       14.83        8.55      5.54 o 
  -6   8   9        3.57       -4.31      4.31 o 
  -4   8   9       58.82       63.71      8.83 o 
  -2   8   9      135.33      145.06     12.59 o 
   0   8   9       40.19       50.27      5.82 o 
  -9   9   9       38.59       36.06      8.01 o 
  -7   9   9       26.53       35.92      7.39 o 
  -5   9   9      104.60      123.78     11.84 o 
  -3   9   9      143.15      162.45     13.62 o 
  -1   9   9       82.41       81.76      7.49 o 
  -8  10   9        5.00       -2.67      4.79 o 
  -6  10   9       22.43       25.45      6.77 o 
  -4  10   9      125.94      125.15     12.52 o 
  -2  10   9       93.88       94.43     10.88 o 
  -7  11   9       11.64        1.71      5.27 o 
  -5  11   9        6.39        0.75      5.27 o 
  -3  11   9        1.03       -3.70      4.52 o 
 -12   0  10       18.48       23.47      6.50 o 
  -6   0  10       75.50       75.20      8.76 o 
  -4   0  10      128.59      103.19      9.85 o 
   0   0  10      107.09      122.96     11.91 o 
 -11   1  10       31.40       37.22      7.66 o 
  -9   1  10       50.94       59.53      8.48 o 
  -7   1  10       10.54       12.39      4.52 o 
  -5   1  10      177.52      185.44     13.69 o 
  -3   1  10       74.00       85.28      6.29 o 
  -1   1  10       79.89       80.04      6.85 o 
   1   1  10       32.93       49.13      8.42 o 
 -12   2  10       33.98       53.03      9.17 o 
 -10   2  10       19.80       19.91      6.43 o 
  -8   2  10       60.32       79.24      9.44 o 
  -6   2  10       76.15       74.04      8.90 o 
  -4   2  10        1.48        5.68      3.76 o 
   0   2  10        8.66        4.17      4.72 o 
 -11   3  10      114.93      133.50     13.21 o 
  -9   3  10       46.53       65.21      8.96 o 
  -7   3  10       14.88       19.71      5.54 o 
  -5   3  10      134.18      126.45     11.50 o 
  -3   3  10      147.85      136.37     11.29 o 
  -1   3  10       65.54       76.68     11.97 o 
   1   3  10       88.19       99.55     20.87 o 
 -10   4  10      202.09      220.47     16.76 o 
  -8   4  10       32.09       26.69      6.16 o 
  -6   4  10      162.57      152.04     12.93 o 
  -4   4  10      100.63      121.05     11.15 o 
   0   4  10       85.31       99.70     16.15 o 
 -11   5  10       27.16       21.55      6.98 o 
  -9   5  10        4.54        5.41      5.06 o 
  -7   5  10        8.07        4.58      4.79 o 
  -5   5  10       30.32       25.52      6.16 o 
  -3   5  10       53.57       56.59      8.07 o 
  -1   5  10      203.47      234.06     36.44 o 
 -10   6  10       49.11       28.12      7.46 o 
  -8   6  10        2.13       -1.16      4.72 o 
  -6   6  10       90.26       93.06     10.40 o 
  -4   6  10      203.85      214.45     15.46 o 
   0   6  10        4.26        0.69      3.93 o 
  -9   7  10        1.92        9.37      5.27 o 
  -7   7  10       56.89       50.50      8.42 o 
  -5   7  10      103.43       99.01     11.15 o 
  -3   7  10      137.08      153.76     13.07 o 
  -1   7  10       93.54      108.57     12.62 o 
  -8   8  10       84.43       85.81     10.88 o 
  -6   8  10       67.34       71.03      9.85 o 
  -4   8  10       31.93       31.75      7.39 o 
  -7   9  10        1.96        7.87      5.13 o 
  -5   9  10       38.98       55.22      8.62 o 
  -3   9  10       37.35       30.59      7.12 o 
  -9   1  11        5.81        9.65      4.79 o 
  -7   1  11       33.69       32.43      6.71 o 
  -5   1  11       57.39       58.91      5.78 o 
  -1   1  11       97.67      114.75     12.25 o 
 -10   2  11        2.49        9.44      4.58 o 
  -8   2  11      171.83      176.13     14.57 o 
  -6   2  11      197.07      202.89     15.53 o 
  -4   2  11      156.87      178.59     13.62 o 
  -2   2  11      135.12      143.63     13.48 o 
  -9   3  11       33.23       31.48      6.71 o 
  -7   3  11       18.66       34.08      7.05 o 
  -5   3  11       53.95       62.06      8.28 o 
  -8   4  11        9.30       -1.98      4.38 o 
  -6   4  11       24.64       17.79      6.16 o 
  -4   4  11       27.38       35.38      7.05 o 
  -2   4  11       21.35       13.55      5.41 o 
  -9   5  11       61.63       60.76      9.24 o 
  -7   5  11      100.58      112.36     11.77 o 
  -5   5  11       26.80       30.66      6.98 o 
  -8   6  11       48.50       52.89      8.83 o 
  -6   6  11      119.87      128.51     12.45 o 
  -4   6  11      195.30      181.06     15.12 o 
                                                 
